# Supplementary material for: Covalent Proteomimetic Inhibitor of the Bacterial FtsQB Divisome Complex
Source: J Am Chem Soc. 2022 Aug 9;144(33):15303–13. doi: 10.1021/jacs.2c06304 (PMC9413201; doi:10.1021/jacs.2c06304)
Supplement: Supplementary file 2 — ja2c06304_si_002.pdb [file ja2c06304_si_002.pdb]

ATOM      1  N   SER X   1      77.081  62.742  29.177  0.00  0.00            
ATOM      2  H1  SER X   1      76.714  62.107  29.872  0.00  0.00            
ATOM      3  H2  SER X   1      76.863  63.717  29.328  0.00  0.00            
ATOM      4  H3  SER X   1      78.082  62.615  29.128  0.00  0.00            
ATOM      5  CA  SER X   1      76.366  62.287  28.011  0.00  0.00            
ATOM      6  HA  SER X   1      76.799  62.827  27.169  0.00  0.00            
ATOM      7  CB  SER X   1      76.484  60.829  27.715  0.00  0.00            
ATOM      8  HB2 SER X   1      75.978  60.342  28.548  0.00  0.00            
ATOM      9  HB3 SER X   1      75.951  60.634  26.785  0.00  0.00            
ATOM     10  OG  SER X   1      77.864  60.520  27.550  0.00  0.00            
ATOM     11  HG  SER X   1      78.276  61.067  26.878  0.00  0.00            
ATOM     12  C   SER X   1      74.906  62.797  27.918  0.00  0.00            
ATOM     13  O   SER X   1      74.339  63.118  28.944  0.00  0.00            
ATOM     14  N   LYS X   2      74.393  62.838  26.745  0.00  0.00            
ATOM     15  H   LYS X   2      74.994  62.646  25.955  0.00  0.00            
ATOM     16  CA  LYS X   2      72.968  62.896  26.478  0.00  0.00            
ATOM     17  HA  LYS X   2      72.489  63.459  27.278  0.00  0.00            
ATOM     18  CB  LYS X   2      72.837  63.688  25.160  0.00  0.00            
ATOM     19  HB2 LYS X   2      73.116  63.057  24.316  0.00  0.00            
ATOM     20  HB3 LYS X   2      71.762  63.666  24.981  0.00  0.00            
ATOM     21  CG  LYS X   2      73.372  65.157  25.140  0.00  0.00            
ATOM     22  HG2 LYS X   2      72.921  65.726  25.953  0.00  0.00            
ATOM     23  HG3 LYS X   2      74.458  65.151  25.228  0.00  0.00            
ATOM     24  CD  LYS X   2      72.845  65.963  23.898  0.00  0.00            
ATOM     25  HD2 LYS X   2      73.185  65.474  22.985  0.00  0.00            
ATOM     26  HD3 LYS X   2      71.761  65.921  23.788  0.00  0.00            
ATOM     27  CE  LYS X   2      73.439  67.311  23.832  0.00  0.00            
ATOM     28  HE2 LYS X   2      74.514  67.198  23.696  0.00  0.00            
ATOM     29  HE3 LYS X   2      73.095  67.790  22.915  0.00  0.00            
ATOM     30  NZ  LYS X   2      73.210  68.249  24.959  0.00  0.00            
ATOM     31  HZ1 LYS X   2      73.630  67.932  25.821  0.00  0.00            
ATOM     32  HZ2 LYS X   2      73.780  69.073  24.828  0.00  0.00            
ATOM     33  HZ3 LYS X   2      72.267  68.610  24.958  0.00  0.00            
ATOM     34  C   LYS X   2      72.442  61.491  26.525  0.00  0.00            
ATOM     35  O   LYS X   2      73.217  60.531  26.766  0.00  0.00            
ATOM     36  N   LEU X   3      71.139  61.352  26.436  0.00  0.00            
ATOM     37  H   LEU X   3      70.573  62.189  26.431  0.00  0.00            
ATOM     38  CA  LEU X   3      70.423  60.074  26.622  0.00  0.00            
ATOM     39  HA  LEU X   3      71.169  59.280  26.636  0.00  0.00            
ATOM     40  CB  LEU X   3      69.717  60.106  28.015  0.00  0.00            
ATOM     41  HB2 LEU X   3      68.932  60.862  27.974  0.00  0.00            
ATOM     42  HB3 LEU X   3      69.136  59.186  28.069  0.00  0.00            
ATOM     43  CG  LEU X   3      70.556  60.163  29.217  0.00  0.00            
ATOM     44  HG  LEU X   3      71.151  61.072  29.130  0.00  0.00            
ATOM     45  CD1 LEU X   3      69.650  60.279  30.410  0.00  0.00            
ATOM     46 HD11 LEU X   3      68.761  59.652  30.466  0.00  0.00            
ATOM     47 HD12 LEU X   3      70.275  60.288  31.304  0.00  0.00            
ATOM     48 HD13 LEU X   3      69.224  61.282  30.455  0.00  0.00            
ATOM     49  CD2 LEU X   3      71.378  58.907  29.371  0.00  0.00            
ATOM     50 HD21 LEU X   3      71.907  58.716  28.438  0.00  0.00            
ATOM     51 HD22 LEU X   3      72.197  59.013  30.083  0.00  0.00            
ATOM     52 HD23 LEU X   3      70.723  58.046  29.501  0.00  0.00            
ATOM     53  C   LEU X   3      69.328  59.682  25.562  0.00  0.00            
ATOM     54  O   LEU X   3      68.443  60.507  25.237  0.00  0.00            
ATOM     55  N   VAL X   4      69.130  58.372  25.231  0.00  0.00            
ATOM     56  H   VAL X   4      69.832  57.733  25.579  0.00  0.00            
ATOM     57  CA  VAL X   4      67.935  57.792  24.486  0.00  0.00            
ATOM     58  HA  VAL X   4      67.085  58.472  24.421  0.00  0.00            
ATOM     59  CB  VAL X   4      68.217  57.677  22.960  0.00  0.00            
ATOM     60  HB  VAL X   4      68.121  58.685  22.556  0.00  0.00            
ATOM     61  CG1 VAL X   4      69.559  57.101  22.557  0.00  0.00            
ATOM     62 HG11 VAL X   4      69.605  56.107  23.002  0.00  0.00            
ATOM     63 HG12 VAL X   4      69.642  56.989  21.476  0.00  0.00            
ATOM     64 HG13 VAL X   4      70.405  57.693  22.907  0.00  0.00            
ATOM     65  CG2 VAL X   4      67.069  57.129  22.155  0.00  0.00            
ATOM     66 HG21 VAL X   4      67.208  56.053  22.049  0.00  0.00            
ATOM     67 HG22 VAL X   4      66.141  57.311  22.697  0.00  0.00            
ATOM     68 HG23 VAL X   4      67.049  57.570  21.158  0.00  0.00            
ATOM     69  C   VAL X   4      67.462  56.439  25.139  0.00  0.00            
ATOM     70  O   VAL X   4      68.194  55.462  25.155  0.00  0.00            
ATOM     71  N   LEU X   5      66.148  56.454  25.440  0.00  0.00            
ATOM     72  H   LEU X   5      65.625  57.270  25.156  0.00  0.00            
ATOM     73  CA  LEU X   5      65.446  55.309  25.999  0.00  0.00            
ATOM     74  HA  LEU X   5      66.235  54.694  26.431  0.00  0.00            
ATOM     75  CB  LEU X   5      64.487  55.851  27.160  0.00  0.00            
ATOM     76  HB2 LEU X   5      63.825  56.527  26.619  0.00  0.00            
ATOM     77  HB3 LEU X   5      63.977  54.955  27.513  0.00  0.00            
ATOM     78  CG  LEU X   5      65.018  56.427  28.468  0.00  0.00            
ATOM     79  HG  LEU X   5      65.697  55.693  28.901  0.00  0.00            
ATOM     80  CD1 LEU X   5      65.719  57.779  28.306  0.00  0.00            
ATOM     81 HD11 LEU X   5      66.500  57.747  27.547  0.00  0.00            
ATOM     82 HD12 LEU X   5      64.928  58.524  28.213  0.00  0.00            
ATOM     83 HD13 LEU X   5      66.366  58.153  29.100  0.00  0.00            
ATOM     84  CD2 LEU X   5      63.909  56.678  29.463  0.00  0.00            
ATOM     85 HD21 LEU X   5      64.331  56.860  30.451  0.00  0.00            
ATOM     86 HD22 LEU X   5      63.203  57.462  29.190  0.00  0.00            
ATOM     87 HD23 LEU X   5      63.329  55.757  29.533  0.00  0.00            
ATOM     88  C   LEU X   5      64.692  54.489  24.902  0.00  0.00            
ATOM     89  O   LEU X   5      64.200  55.004  23.924  0.00  0.00            
ATOM     90  N   THR X   6      64.743  53.145  25.012  0.00  0.00            
ATOM     91  H   THR X   6      65.216  52.736  25.805  0.00  0.00            
ATOM     92  CA  THR X   6      64.104  52.215  24.041  0.00  0.00            
ATOM     93  HA  THR X   6      63.218  52.687  23.616  0.00  0.00            
ATOM     94  CB  THR X   6      65.117  51.893  22.947  0.00  0.00            
ATOM     95  HB  THR X   6      64.564  51.359  22.175  0.00  0.00            
ATOM     96  CG2 THR X   6      65.641  53.064  22.249  0.00  0.00            
ATOM     97 HG21 THR X   6      66.060  52.657  21.329  0.00  0.00            
ATOM     98 HG22 THR X   6      64.769  53.561  21.824  0.00  0.00            
ATOM     99 HG23 THR X   6      66.400  53.661  22.754  0.00  0.00            
ATOM    100  OG1 THR X   6      66.058  50.965  23.442  0.00  0.00            
ATOM    101  HG1 THR X   6      66.305  51.303  24.306  0.00  0.00            
ATOM    102  C   THR X   6      63.593  50.971  24.813  0.00  0.00            
ATOM    103  O   THR X   6      64.130  50.656  25.899  0.00  0.00            
ATOM    104  N   GLY X   7      62.569  50.370  24.229  0.00  0.00            
ATOM    105  H   GLY X   7      62.194  50.853  23.425  0.00  0.00            
ATOM    106  CA  GLY X   7      61.908  49.210  24.635  0.00  0.00            
ATOM    107  HA2 GLY X   7      61.243  48.777  23.888  0.00  0.00            
ATOM    108  HA3 GLY X   7      62.586  48.406  24.921  0.00  0.00            
ATOM    109  C   GLY X   7      60.939  49.454  25.823  0.00  0.00            
ATOM    110  O   GLY X   7      60.096  50.309  25.834  0.00  0.00            
ATOM    111  N   GLU X   8      61.053  48.537  26.781  0.00  0.00            
ATOM    112  H   GLU X   8      61.943  48.060  26.804  0.00  0.00            
ATOM    113  CA  GLU X   8      59.958  48.391  27.807  0.00  0.00            
ATOM    114  HA  GLU X   8      59.020  48.583  27.287  0.00  0.00            
ATOM    115  CB  GLU X   8      59.806  46.955  28.374  0.00  0.00            
ATOM    116  HB2 GLU X   8      60.568  46.714  29.116  0.00  0.00            
ATOM    117  HB3 GLU X   8      58.822  46.881  28.838  0.00  0.00            
ATOM    118  CG  GLU X   8      59.823  45.994  27.176  0.00  0.00            
ATOM    119  HG2 GLU X   8      60.646  46.127  26.474  0.00  0.00            
ATOM    120  HG3 GLU X   8      60.157  45.002  27.482  0.00  0.00            
ATOM    121  CD  GLU X   8      58.459  45.802  26.427  0.00  0.00            
ATOM    122  OE1 GLU X   8      57.422  46.075  26.963  0.00  0.00            
ATOM    123  OE2 GLU X   8      58.415  45.292  25.266  0.00  0.00            
ATOM    124  C   GLU X   8      60.040  49.477  28.856  0.00  0.00            
ATOM    125  O   GLU X   8      61.111  49.533  29.536  0.00  0.00            
ATOM    126  N   ARG X   9      58.993  50.312  28.956  0.00  0.00            
ATOM    127  H   ARG X   9      58.122  50.051  28.515  0.00  0.00            
ATOM    128  CA  ARG X   9      58.890  51.557  29.780  0.00  0.00            
ATOM    129  HA  ARG X   9      59.599  51.371  30.586  0.00  0.00            
ATOM    130  CB  ARG X   9      59.371  52.753  28.882  0.00  0.00            
ATOM    131  HB2 ARG X   9      58.738  52.897  28.006  0.00  0.00            
ATOM    132  HB3 ARG X   9      59.239  53.696  29.411  0.00  0.00            
ATOM    133  CG  ARG X   9      60.886  52.742  28.498  0.00  0.00            
ATOM    134  HG2 ARG X   9      61.454  53.201  29.306  0.00  0.00            
ATOM    135  HG3 ARG X   9      61.109  51.725  28.175  0.00  0.00            
ATOM    136  CD  ARG X   9      61.043  53.667  27.209  0.00  0.00            
ATOM    137  HD2 ARG X   9      60.566  54.596  27.521  0.00  0.00            
ATOM    138  HD3 ARG X   9      62.073  53.948  26.986  0.00  0.00            
ATOM    139  NE  ARG X   9      60.464  53.107  25.962  0.00  0.00            
ATOM    140  HE  ARG X   9      60.381  52.101  25.924  0.00  0.00            
ATOM    141  CZ  ARG X   9      60.441  53.637  24.742  0.00  0.00            
ATOM    142  NH1 ARG X   9      60.596  54.942  24.548  0.00  0.00            
ATOM    143 HH11 ARG X   9      60.636  55.598  25.316  0.00  0.00            
ATOM    144 HH12 ARG X   9      60.582  55.468  23.686  0.00  0.00            
ATOM    145  NH2 ARG X   9      60.228  52.873  23.686  0.00  0.00            
ATOM    146 HH21 ARG X   9      59.855  51.944  23.818  0.00  0.00            
ATOM    147 HH22 ARG X   9      60.303  53.254  22.754  0.00  0.00            
ATOM    148  C   ARG X   9      57.469  51.785  30.375  0.00  0.00            
ATOM    149  O   ARG X   9      57.092  52.926  30.488  0.00  0.00            
ATOM    150  N   HIP X  10      56.663  50.739  30.649  0.00  0.00            
ATOM    151  H   HIP X  10      56.953  49.797  30.427  0.00  0.00            
ATOM    152  CA  HIP X  10      55.431  50.887  31.412  0.00  0.00            
ATOM    153  HA  HIP X  10      54.734  51.603  30.976  0.00  0.00            
ATOM    154  CB  HIP X  10      54.710  49.541  31.419  0.00  0.00            
ATOM    155  HB2 HIP X  10      55.275  48.867  32.062  0.00  0.00            
ATOM    156  HB3 HIP X  10      53.722  49.610  31.875  0.00  0.00            
ATOM    157  CG  HIP X  10      54.445  48.859  30.082  0.00  0.00            
ATOM    158  ND1 HIP X  10      55.392  48.179  29.321  0.00  0.00            
ATOM    159  HD1 HIP X  10      56.339  47.959  29.591  0.00  0.00            
ATOM    160  CE1 HIP X  10      54.840  47.906  28.120  0.00  0.00            
ATOM    161  HE1 HIP X  10      55.346  47.290  27.391  0.00  0.00            
ATOM    162  NE2 HIP X  10      53.658  48.484  28.059  0.00  0.00            
ATOM    163  HE2 HIP X  10      53.184  48.610  27.176  0.00  0.00            
ATOM    164  CD2 HIP X  10      53.352  49.095  29.296  0.00  0.00            
ATOM    165  HD2 HIP X  10      52.519  49.781  29.339  0.00  0.00            
ATOM    166  C   HIP X  10      55.746  51.299  32.833  0.00  0.00            
ATOM    167  O   HIP X  10      54.826  51.779  33.502  0.00  0.00            
ATOM    168  N   TYR X  11      56.986  51.379  33.288  0.00  0.00            
ATOM    169  H   TYR X  11      57.707  50.818  32.856  0.00  0.00            
ATOM    170  CA  TYR X  11      57.382  51.733  34.664  0.00  0.00            
ATOM    171  HA  TYR X  11      56.553  52.179  35.214  0.00  0.00            
ATOM    172  CB  TYR X  11      57.718  50.481  35.521  0.00  0.00            
ATOM    173  HB2 TYR X  11      58.593  49.992  35.093  0.00  0.00            
ATOM    174  HB3 TYR X  11      57.975  50.705  36.556  0.00  0.00            
ATOM    175  CG  TYR X  11      56.560  49.499  35.577  0.00  0.00            
ATOM    176  CD1 TYR X  11      55.222  49.937  35.963  0.00  0.00            
ATOM    177  HD1 TYR X  11      54.977  50.974  36.142  0.00  0.00            
ATOM    178  CE1 TYR X  11      54.190  48.980  35.949  0.00  0.00            
ATOM    179  HE1 TYR X  11      53.180  49.337  36.085  0.00  0.00            
ATOM    180  CZ  TYR X  11      54.474  47.661  35.641  0.00  0.00            
ATOM    181  OH  TYR X  11      53.424  46.839  35.364  0.00  0.00            
ATOM    182  HH  TYR X  11      53.395  46.667  34.420  0.00  0.00            
ATOM    183  CE2 TYR X  11      55.750  47.182  35.290  0.00  0.00            
ATOM    184  HE2 TYR X  11      55.971  46.144  35.092  0.00  0.00            
ATOM    185  CD2 TYR X  11      56.754  48.172  35.283  0.00  0.00            
ATOM    186  HD2 TYR X  11      57.751  47.971  34.920  0.00  0.00            
ATOM    187  C   TYR X  11      58.732  52.570  34.753  0.00  0.00            
ATOM    188  O   TYR X  11      58.909  53.306  35.716  0.00  0.00            
ATOM    189  N   THR X  12      59.550  52.625  33.742  0.00  0.00            
ATOM    190  H   THR X  12      59.348  52.236  32.832  0.00  0.00            
ATOM    191  CA  THR X  12      60.751  53.583  33.801  0.00  0.00            
ATOM    192  HA  THR X  12      60.917  53.885  34.835  0.00  0.00            
ATOM    193  CB  THR X  12      62.075  52.899  33.370  0.00  0.00            
ATOM    194  HB  THR X  12      62.015  52.559  32.336  0.00  0.00            
ATOM    195  CG2 THR X  12      63.368  53.683  33.651  0.00  0.00            
ATOM    196 HG21 THR X  12      63.415  54.653  33.156  0.00  0.00            
ATOM    197 HG22 THR X  12      63.323  53.983  34.698  0.00  0.00            
ATOM    198 HG23 THR X  12      64.294  53.124  33.519  0.00  0.00            
ATOM    199  OG1 THR X  12      62.205  51.721  34.077  0.00  0.00            
ATOM    200  HG1 THR X  12      61.719  51.125  33.503  0.00  0.00            
ATOM    201  C   THR X  12      60.520  54.839  32.958  0.00  0.00            
ATOM    202  O   THR X  12      59.854  54.668  31.847  0.00  0.00            
ATOM    203  N   ARG X  13      60.761  56.067  33.444  0.00  0.00            
ATOM    204  H   ARG X  13      61.151  56.130  34.374  0.00  0.00            
ATOM    205  CA  ARG X  13      60.850  57.259  32.607  0.00  0.00            
ATOM    206  HA  ARG X  13      60.552  56.992  31.593  0.00  0.00            
ATOM    207  CB  ARG X  13      59.885  58.361  33.030  0.00  0.00            
ATOM    208  HB2 ARG X  13      60.199  58.735  34.005  0.00  0.00            
ATOM    209  HB3 ARG X  13      60.020  59.240  32.400  0.00  0.00            
ATOM    210  CG  ARG X  13      58.423  57.868  32.846  0.00  0.00            
ATOM    211  HG2 ARG X  13      58.272  57.299  31.928  0.00  0.00            
ATOM    212  HG3 ARG X  13      58.183  57.269  33.724  0.00  0.00            
ATOM    213  CD  ARG X  13      57.370  58.992  32.909  0.00  0.00            
ATOM    214  HD2 ARG X  13      57.655  59.804  33.578  0.00  0.00            
ATOM    215  HD3 ARG X  13      57.287  59.455  31.927  0.00  0.00            
ATOM    216  NE  ARG X  13      55.986  58.506  33.326  0.00  0.00            
ATOM    217  HE  ARG X  13      55.723  58.301  34.280  0.00  0.00            
ATOM    218  CZ  ARG X  13      55.047  58.191  32.421  0.00  0.00            
ATOM    219  NH1 ARG X  13      55.099  58.243  31.152  0.00  0.00            
ATOM    220 HH11 ARG X  13      56.002  58.497  30.778  0.00  0.00            
ATOM    221 HH12 ARG X  13      54.312  57.872  30.639  0.00  0.00            
ATOM    222  NH2 ARG X  13      53.920  57.756  32.813  0.00  0.00            
ATOM    223 HH21 ARG X  13      53.738  57.662  33.802  0.00  0.00            
ATOM    224 HH22 ARG X  13      53.404  57.181  32.163  0.00  0.00            
ATOM    225  C   ARG X  13      62.356  57.748  32.496  0.00  0.00            
ATOM    226  O   ARG X  13      63.266  57.154  33.159  0.00  0.00            
ATOM    227  N   ASN X  14      62.573  58.777  31.696  0.00  0.00            
ATOM    228  H   ASN X  14      61.780  59.305  31.359  0.00  0.00            
ATOM    229  CA  ASN X  14      63.902  59.475  31.503  0.00  0.00            
ATOM    230  HA  ASN X  14      64.574  58.812  30.959  0.00  0.00            
ATOM    231  CB  ASN X  14      63.730  60.702  30.532  0.00  0.00            
ATOM    232  HB2 ASN X  14      63.138  60.384  29.673  0.00  0.00            
ATOM    233  HB3 ASN X  14      63.089  61.328  31.153  0.00  0.00            
ATOM    234  CG  ASN X  14      65.018  61.440  30.118  0.00  0.00            
ATOM    235  OD1 ASN X  14      65.573  61.316  29.026  0.00  0.00            
ATOM    236  ND2 ASN X  14      65.634  62.131  30.978  0.00  0.00            
ATOM    237 HD21 ASN X  14      66.504  62.544  30.675  0.00  0.00            
ATOM    238 HD22 ASN X  14      65.264  62.269  31.908  0.00  0.00            
ATOM    239  C   ASN X  14      64.548  59.969  32.910  0.00  0.00            
ATOM    240  O   ASN X  14      65.742  59.889  33.111  0.00  0.00            
ATOM    241  N   ASP X  15      63.794  60.432  33.899  0.00  0.00            
ATOM    242  H   ASP X  15      62.795  60.347  33.778  0.00  0.00            
ATOM    243  CA  ASP X  15      64.326  60.939  35.204  0.00  0.00            
ATOM    244  HA  ASP X  15      65.066  61.719  35.024  0.00  0.00            
ATOM    245  CB  ASP X  15      63.242  61.659  36.027  0.00  0.00            
ATOM    246  HB2 ASP X  15      63.536  61.881  37.053  0.00  0.00            
ATOM    247  HB3 ASP X  15      63.153  62.694  35.697  0.00  0.00            
ATOM    248  CG  ASP X  15      61.988  60.752  36.133  0.00  0.00            
ATOM    249  OD1 ASP X  15      61.720  60.053  37.137  0.00  0.00            
ATOM    250  OD2 ASP X  15      61.288  60.773  35.153  0.00  0.00            
ATOM    251  C   ASP X  15      64.936  59.839  36.048  0.00  0.00            
ATOM    252  O   ASP X  15      65.876  60.050  36.770  0.00  0.00            
ATOM    253  N   ASP X  16      64.384  58.619  35.940  0.00  0.00            
ATOM    254  H   ASP X  16      63.537  58.475  35.410  0.00  0.00            
ATOM    255  CA  ASP X  16      65.013  57.457  36.595  0.00  0.00            
ATOM    256  HA  ASP X  16      64.990  57.676  37.662  0.00  0.00            
ATOM    257  CB  ASP X  16      63.982  56.207  36.297  0.00  0.00            
ATOM    258  HB2 ASP X  16      63.948  56.012  35.225  0.00  0.00            
ATOM    259  HB3 ASP X  16      64.323  55.258  36.709  0.00  0.00            
ATOM    260  CG  ASP X  16      62.590  56.446  36.850  0.00  0.00            
ATOM    261  OD1 ASP X  16      62.351  56.309  38.071  0.00  0.00            
ATOM    262  OD2 ASP X  16      61.677  56.585  36.047  0.00  0.00            
ATOM    263  C   ASP X  16      66.375  57.053  36.005  0.00  0.00            
ATOM    264  O   ASP X  16      67.382  56.863  36.728  0.00  0.00            
ATOM    265  N   ILE X  17      66.565  57.099  34.682  0.00  0.00            
ATOM    266  H   ILE X  17      65.740  57.245  34.118  0.00  0.00            
ATOM    267  CA  ILE X  17      67.891  56.869  34.043  0.00  0.00            
ATOM    268  HA  ILE X  17      68.481  56.059  34.471  0.00  0.00            
ATOM    269  CB  ILE X  17      67.778  56.577  32.516  0.00  0.00            
ATOM    270  HB  ILE X  17      67.405  57.541  32.171  0.00  0.00            
ATOM    271  CG2 ILE X  17      69.164  56.120  31.943  0.00  0.00            
ATOM    272 HG21 ILE X  17      69.516  55.250  32.498  0.00  0.00            
ATOM    273 HG22 ILE X  17      69.219  55.913  30.874  0.00  0.00            
ATOM    274 HG23 ILE X  17      69.861  56.933  32.145  0.00  0.00            
ATOM    275  CG1 ILE X  17      66.715  55.529  32.099  0.00  0.00            
ATOM    276 HG12 ILE X  17      65.766  55.792  32.567  0.00  0.00            
ATOM    277 HG13 ILE X  17      66.721  55.554  31.010  0.00  0.00            
ATOM    278  CD1 ILE X  17      66.983  54.101  32.517  0.00  0.00            
ATOM    279 HD11 ILE X  17      67.201  54.052  33.584  0.00  0.00            
ATOM    280 HD12 ILE X  17      66.064  53.558  32.297  0.00  0.00            
ATOM    281 HD13 ILE X  17      67.777  53.703  31.885  0.00  0.00            
ATOM    282  C   ILE X  17      68.788  58.122  34.382  0.00  0.00            
ATOM    283  O   ILE X  17      69.917  57.786  34.691  0.00  0.00            
ATOM    284  N   ARG X  18      68.326  59.380  34.377  0.00  0.00            
ATOM    285  H   ARG X  18      67.347  59.577  34.228  0.00  0.00            
ATOM    286  CA  ARG X  18      69.219  60.436  34.796  0.00  0.00            
ATOM    287  HA  ARG X  18      70.189  60.289  34.322  0.00  0.00            
ATOM    288  CB  ARG X  18      68.698  61.856  34.453  0.00  0.00            
ATOM    289  HB2 ARG X  18      68.541  61.941  33.378  0.00  0.00            
ATOM    290  HB3 ARG X  18      67.693  61.930  34.868  0.00  0.00            
ATOM    291  CG  ARG X  18      69.488  63.077  34.807  0.00  0.00            
ATOM    292  HG2 ARG X  18      68.926  63.919  34.402  0.00  0.00            
ATOM    293  HG3 ARG X  18      69.550  63.182  35.890  0.00  0.00            
ATOM    294  CD  ARG X  18      70.798  63.137  34.013  0.00  0.00            
ATOM    295  HD2 ARG X  18      71.372  62.289  34.386  0.00  0.00            
ATOM    296  HD3 ARG X  18      70.666  62.952  32.947  0.00  0.00            
ATOM    297  NE  ARG X  18      71.361  64.427  34.260  0.00  0.00            
ATOM    298  HE  ARG X  18      70.932  65.027  34.950  0.00  0.00            
ATOM    299  CZ  ARG X  18      72.482  64.971  33.797  0.00  0.00            
ATOM    300  NH1 ARG X  18      73.318  64.379  33.005  0.00  0.00            
ATOM    301 HH11 ARG X  18      73.021  63.475  32.665  0.00  0.00            
ATOM    302 HH12 ARG X  18      74.078  64.814  32.503  0.00  0.00            
ATOM    303  NH2 ARG X  18      72.791  66.244  34.069  0.00  0.00            
ATOM    304 HH21 ARG X  18      72.174  66.735  34.700  0.00  0.00            
ATOM    305 HH22 ARG X  18      73.444  66.692  33.442  0.00  0.00            
ATOM    306  C   ARG X  18      69.548  60.352  36.317  0.00  0.00            
ATOM    307  O   ARG X  18      70.729  60.470  36.627  0.00  0.00            
ATOM    308  N   GLN X  19      68.599  60.100  37.237  0.00  0.00            
ATOM    309  H   GLN X  19      67.601  60.063  37.087  0.00  0.00            
ATOM    310  CA  GLN X  19      68.918  60.029  38.658  0.00  0.00            
ATOM    311  HA  GLN X  19      69.417  60.970  38.892  0.00  0.00            
ATOM    312  CB  GLN X  19      67.655  60.204  39.512  0.00  0.00            
ATOM    313  HB2 GLN X  19      67.259  61.212  39.390  0.00  0.00            
ATOM    314  HB3 GLN X  19      66.974  59.388  39.269  0.00  0.00            
ATOM    315  CG  GLN X  19      67.858  59.944  41.133  0.00  0.00            
ATOM    316  HG2 GLN X  19      66.846  59.782  41.505  0.00  0.00            
ATOM    317  HG3 GLN X  19      68.534  59.103  41.286  0.00  0.00            
ATOM    318  CD  GLN X  19      68.441  61.138  41.869  0.00  0.00            
ATOM    319  OE1 GLN X  19      67.918  62.242  41.828  0.00  0.00            
ATOM    320  NE2 GLN X  19      69.714  61.098  42.385  0.00  0.00            
ATOM    321 HE21 GLN X  19      70.021  61.818  43.024  0.00  0.00            
ATOM    322 HE22 GLN X  19      70.257  60.246  42.372  0.00  0.00            
ATOM    323  C   GLN X  19      69.840  58.866  38.918  0.00  0.00            
ATOM    324  O   GLN X  19      70.715  58.897  39.751  0.00  0.00            
ATOM    325  N   SER X  20      69.702  57.749  38.137  0.00  0.00            
ATOM    326  H   SER X  20      69.004  57.773  37.407  0.00  0.00            
ATOM    327  CA  SER X  20      70.599  56.601  38.257  0.00  0.00            
ATOM    328  HA  SER X  20      70.490  56.285  39.294  0.00  0.00            
ATOM    329  CB  SER X  20      70.267  55.430  37.303  0.00  0.00            
ATOM    330  HB2 SER X  20      70.098  55.843  36.308  0.00  0.00            
ATOM    331  HB3 SER X  20      71.065  54.689  37.295  0.00  0.00            
ATOM    332  OG  SER X  20      69.060  54.874  37.685  0.00  0.00            
ATOM    333  HG  SER X  20      68.408  55.551  37.491  0.00  0.00            
ATOM    334  C   SER X  20      72.038  57.015  37.975  0.00  0.00            
ATOM    335  O   SER X  20      72.927  56.719  38.800  0.00  0.00            
ATOM    336  N   ILE X  21      72.236  57.624  36.882  0.00  0.00            
ATOM    337  H   ILE X  21      71.411  57.802  36.328  0.00  0.00            
ATOM    338  CA  ILE X  21      73.582  57.965  36.389  0.00  0.00            
ATOM    339  HA  ILE X  21      74.259  57.170  36.702  0.00  0.00            
ATOM    340  CB  ILE X  21      73.571  57.996  34.855  0.00  0.00            
ATOM    341  HB  ILE X  21      72.927  58.805  34.512  0.00  0.00            
ATOM    342  CG2 ILE X  21      74.909  58.326  34.308  0.00  0.00            
ATOM    343 HG21 ILE X  21      74.763  58.402  33.230  0.00  0.00            
ATOM    344 HG22 ILE X  21      75.197  59.340  34.588  0.00  0.00            
ATOM    345 HG23 ILE X  21      75.612  57.507  34.454  0.00  0.00            
ATOM    346  CG1 ILE X  21      73.066  56.695  34.280  0.00  0.00            
ATOM    347 HG12 ILE X  21      73.736  55.891  34.583  0.00  0.00            
ATOM    348 HG13 ILE X  21      72.067  56.467  34.650  0.00  0.00            
ATOM    349  CD1 ILE X  21      72.810  56.737  32.761  0.00  0.00            
ATOM    350 HD11 ILE X  21      72.343  55.815  32.413  0.00  0.00            
ATOM    351 HD12 ILE X  21      72.129  57.554  32.523  0.00  0.00            
ATOM    352 HD13 ILE X  21      73.734  56.930  32.216  0.00  0.00            
ATOM    353  C   ILE X  21      74.213  59.189  36.995  0.00  0.00            
ATOM    354  O   ILE X  21      75.404  59.293  37.232  0.00  0.00            
ATOM    355  N   LEU X  22      73.400  60.115  37.636  0.00  0.00            
ATOM    356  H   LEU X  22      72.442  60.247  37.345  0.00  0.00            
ATOM    357  CA  LEU X  22      73.865  61.088  38.632  0.00  0.00            
ATOM    358  HA  LEU X  22      74.679  61.669  38.198  0.00  0.00            
ATOM    359  CB  LEU X  22      72.652  62.058  38.970  0.00  0.00            
ATOM    360  HB2 LEU X  22      71.774  61.430  39.123  0.00  0.00            
ATOM    361  HB3 LEU X  22      72.915  62.662  39.838  0.00  0.00            
ATOM    362  CG  LEU X  22      72.386  63.080  37.827  0.00  0.00            
ATOM    363  HG  LEU X  22      72.230  62.511  36.910  0.00  0.00            
ATOM    364  CD1 LEU X  22      71.050  63.761  38.166  0.00  0.00            
ATOM    365 HD11 LEU X  22      70.241  63.031  38.194  0.00  0.00            
ATOM    366 HD12 LEU X  22      70.980  64.269  39.127  0.00  0.00            
ATOM    367 HD13 LEU X  22      70.752  64.407  37.340  0.00  0.00            
ATOM    368  CD2 LEU X  22      73.563  64.068  37.698  0.00  0.00            
ATOM    369 HD21 LEU X  22      73.253  64.713  36.875  0.00  0.00            
ATOM    370 HD22 LEU X  22      73.541  64.668  38.608  0.00  0.00            
ATOM    371 HD23 LEU X  22      74.507  63.582  37.451  0.00  0.00            
ATOM    372  C   LEU X  22      74.356  60.351  39.948  0.00  0.00            
ATOM    373  O   LEU X  22      75.188  60.904  40.701  0.00  0.00            
ATOM    374  N   ALA X  23      73.940  59.098  40.275  0.00  0.00            
ATOM    375  H   ALA X  23      73.302  58.671  39.619  0.00  0.00            
ATOM    376  CA  ALA X  23      74.499  58.270  41.407  0.00  0.00            
ATOM    377  HA  ALA X  23      74.400  58.797  42.356  0.00  0.00            
ATOM    378  CB  ALA X  23      73.756  56.950  41.637  0.00  0.00            
ATOM    379  HB1 ALA X  23      74.292  56.163  41.106  0.00  0.00            
ATOM    380  HB2 ALA X  23      73.788  56.596  42.668  0.00  0.00            
ATOM    381  HB3 ALA X  23      72.691  57.014  41.414  0.00  0.00            
ATOM    382  C   ALA X  23      76.010  58.038  41.218  0.00  0.00            
ATOM    383  O   ALA X  23      76.793  58.124  42.171  0.00  0.00            
ATOM    384  N   LEU X  24      76.464  57.789  39.991  0.00  0.00            
ATOM    385  H   LEU X  24      75.757  57.905  39.280  0.00  0.00            
ATOM    386  CA  LEU X  24      77.877  57.777  39.636  0.00  0.00            
ATOM    387  HA  LEU X  24      78.302  56.970  40.233  0.00  0.00            
ATOM    388  CB  LEU X  24      77.999  57.286  38.169  0.00  0.00            
ATOM    389  HB2 LEU X  24      77.984  58.159  37.516  0.00  0.00            
ATOM    390  HB3 LEU X  24      79.042  56.984  38.080  0.00  0.00            
ATOM    391  CG  LEU X  24      77.105  56.011  37.744  0.00  0.00            
ATOM    392  HG  LEU X  24      76.071  56.329  37.611  0.00  0.00            
ATOM    393  CD1 LEU X  24      77.705  55.458  36.431  0.00  0.00            
ATOM    394 HD11 LEU X  24      77.221  54.515  36.176  0.00  0.00            
ATOM    395 HD12 LEU X  24      77.577  56.190  35.634  0.00  0.00            
ATOM    396 HD13 LEU X  24      78.775  55.332  36.595  0.00  0.00            
ATOM    397  CD2 LEU X  24      77.196  54.933  38.774  0.00  0.00            
ATOM    398 HD21 LEU X  24      76.528  54.148  38.419  0.00  0.00            
ATOM    399 HD22 LEU X  24      78.235  54.617  38.861  0.00  0.00            
ATOM    400 HD23 LEU X  24      77.037  55.254  39.804  0.00  0.00            
ATOM    401  C   LEU X  24      78.682  59.120  39.780  0.00  0.00            
ATOM    402  O   LEU X  24      79.913  59.094  39.520  0.00  0.00            
ATOM    403  N   GLY X  25      78.084  60.187  40.267  0.00  0.00            
ATOM    404  H   GLY X  25      77.158  59.941  40.585  0.00  0.00            
ATOM    405  CA  GLY X  25      78.698  61.470  40.631  0.00  0.00            
ATOM    406  HA2 GLY X  25      77.905  62.002  41.156  0.00  0.00            
ATOM    407  HA3 GLY X  25      79.512  61.486  41.356  0.00  0.00            
ATOM    408  C   GLY X  25      79.132  62.312  39.442  0.00  0.00            
ATOM    409  O   GLY X  25      78.638  62.141  38.303  0.00  0.00            
ATOM    410  N   GLU X  26      79.971  63.262  39.579  0.00  0.00            
ATOM    411  H   GLU X  26      80.378  63.525  40.465  0.00  0.00            
ATOM    412  CA  GLU X  26      80.497  64.057  38.501  0.00  0.00            
ATOM    413  HA  GLU X  26      79.708  64.465  37.871  0.00  0.00            
ATOM    414  CB  GLU X  26      81.281  65.303  39.077  0.00  0.00            
ATOM    415  HB2 GLU X  26      82.104  64.879  39.652  0.00  0.00            
ATOM    416  HB3 GLU X  26      81.782  65.924  38.334  0.00  0.00            
ATOM    417  CG  GLU X  26      80.458  66.264  40.010  0.00  0.00            
ATOM    418  HG2 GLU X  26      80.456  65.718  40.954  0.00  0.00            
ATOM    419  HG3 GLU X  26      81.098  67.132  40.171  0.00  0.00            
ATOM    420  CD  GLU X  26      79.022  66.601  39.497  0.00  0.00            
ATOM    421  OE1 GLU X  26      78.045  66.600  40.341  0.00  0.00            
ATOM    422  OE2 GLU X  26      78.841  66.785  38.272  0.00  0.00            
ATOM    423  C   GLU X  26      81.305  63.249  37.524  0.00  0.00            
ATOM    424  O   GLU X  26      81.938  62.296  37.860  0.00  0.00            
ATOM    425  N   PRO X  27      81.273  63.602  36.187  0.00  0.00            
ATOM    426  CD  PRO X  27      80.587  64.774  35.619  0.00  0.00            
ATOM    427  HD2 PRO X  27      81.024  65.646  36.106  0.00  0.00            
ATOM    428  HD3 PRO X  27      79.513  64.755  35.802  0.00  0.00            
ATOM    429  CG  PRO X  27      80.769  64.890  34.152  0.00  0.00            
ATOM    430  HG2 PRO X  27      81.655  65.464  33.878  0.00  0.00            
ATOM    431  HG3 PRO X  27      79.852  65.222  33.666  0.00  0.00            
ATOM    432  CB  PRO X  27      81.032  63.473  33.769  0.00  0.00            
ATOM    433  HB2 PRO X  27      81.631  63.381  32.863  0.00  0.00            
ATOM    434  HB3 PRO X  27      80.084  62.977  33.559  0.00  0.00            
ATOM    435  CA  PRO X  27      81.779  62.879  35.015  0.00  0.00            
ATOM    436  HA  PRO X  27      81.607  61.807  35.115  0.00  0.00            
ATOM    437  C   PRO X  27      83.287  63.144  34.865  0.00  0.00            
ATOM    438  O   PRO X  27      83.892  63.829  35.703  0.00  0.00            
ATOM    439  N   GLY X  28      83.960  62.587  33.820  0.00  0.00            
ATOM    440  H   GLY X  28      83.377  62.001  33.240  0.00  0.00            
ATOM    441  CA  GLY X  28      85.386  62.790  33.588  0.00  0.00            
ATOM    442  HA2 GLY X  28      86.001  63.067  34.443  0.00  0.00            
ATOM    443  HA3 GLY X  28      85.819  61.897  33.138  0.00  0.00            
ATOM    444  C   GLY X  28      85.549  63.968  32.546  0.00  0.00            
ATOM    445  O   GLY X  28      84.610  64.694  32.233  0.00  0.00            
ATOM    446  N   THR X  29      86.815  64.297  32.171  0.00  0.00            
ATOM    447  H   THR X  29      87.554  63.650  32.406  0.00  0.00            
ATOM    448  CA  THR X  29      87.222  65.351  31.274  0.00  0.00            
ATOM    449  HA  THR X  29      87.168  66.341  31.727  0.00  0.00            
ATOM    450  CB  THR X  29      88.655  65.113  30.859  0.00  0.00            
ATOM    451  HB  THR X  29      88.904  65.727  29.994  0.00  0.00            
ATOM    452  CG2 THR X  29      89.585  65.459  32.067  0.00  0.00            
ATOM    453 HG21 THR X  29      90.604  65.073  32.037  0.00  0.00            
ATOM    454 HG22 THR X  29      89.776  66.527  31.967  0.00  0.00            
ATOM    455 HG23 THR X  29      89.129  65.183  33.018  0.00  0.00            
ATOM    456  OG1 THR X  29      88.858  63.730  30.551  0.00  0.00            
ATOM    457  HG1 THR X  29      89.741  63.746  30.174  0.00  0.00            
ATOM    458  C   THR X  29      86.443  65.412  29.987  0.00  0.00            
ATOM    459  O   THR X  29      86.246  66.539  29.521  0.00  0.00            
ATOM    460  N   PHE X  30      85.843  64.304  29.420  0.00  0.00            
ATOM    461  H   PHE X  30      86.137  63.399  29.759  0.00  0.00            
ATOM    462  CA  PHE X  30      84.815  64.386  28.368  0.00  0.00            
ATOM    463  HA  PHE X  30      84.080  65.115  28.709  0.00  0.00            
ATOM    464  CB  PHE X  30      85.371  64.778  26.975  0.00  0.00            
ATOM    465  HB2 PHE X  30      84.518  64.931  26.313  0.00  0.00            
ATOM    466  HB3 PHE X  30      85.807  65.777  26.970  0.00  0.00            
ATOM    467  CG  PHE X  30      86.314  63.821  26.307  0.00  0.00            
ATOM    468  CD1 PHE X  30      87.719  63.963  26.361  0.00  0.00            
ATOM    469  HD1 PHE X  30      88.162  64.605  27.108  0.00  0.00            
ATOM    470  CE1 PHE X  30      88.550  63.044  25.659  0.00  0.00            
ATOM    471  HE1 PHE X  30      89.618  63.051  25.821  0.00  0.00            
ATOM    472  CZ  PHE X  30      88.092  62.046  24.826  0.00  0.00            
ATOM    473  HZ  PHE X  30      88.759  61.330  24.371  0.00  0.00            
ATOM    474  CE2 PHE X  30      86.719  61.930  24.773  0.00  0.00            
ATOM    475  HE2 PHE X  30      86.322  61.043  24.302  0.00  0.00            
ATOM    476  CD2 PHE X  30      85.825  62.792  25.510  0.00  0.00            
ATOM    477  HD2 PHE X  30      84.754  62.653  25.513  0.00  0.00            
ATOM    478  C   PHE X  30      84.069  63.119  28.259  0.00  0.00            
ATOM    479  O   PHE X  30      82.889  63.139  27.898  0.00  0.00            
ATOM    480  N   MET X  31      84.644  61.954  28.503  0.00  0.00            
ATOM    481  H   MET X  31      85.615  61.957  28.780  0.00  0.00            
ATOM    482  CA  MET X  31      83.924  60.734  28.696  0.00  0.00            
ATOM    483  HA  MET X  31      83.197  60.683  27.885  0.00  0.00            
ATOM    484  CB  MET X  31      84.866  59.522  28.519  0.00  0.00            
ATOM    485  HB2 MET X  31      85.509  59.499  29.399  0.00  0.00            
ATOM    486  HB3 MET X  31      84.374  58.549  28.509  0.00  0.00            
ATOM    487  CG  MET X  31      85.777  59.630  27.235  0.00  0.00            
ATOM    488  HG2 MET X  31      85.032  59.953  26.508  0.00  0.00            
ATOM    489  HG3 MET X  31      86.540  60.401  27.346  0.00  0.00            
ATOM    490  SD  MET X  31      86.556  58.067  26.789  0.00  0.00            
ATOM    491  CE  MET X  31      88.033  57.941  27.849  0.00  0.00            
ATOM    492  HE1 MET X  31      87.785  57.470  28.800  0.00  0.00            
ATOM    493  HE2 MET X  31      88.717  57.303  27.289  0.00  0.00            
ATOM    494  HE3 MET X  31      88.474  58.917  28.049  0.00  0.00            
ATOM    495  C   MET X  31      83.248  60.546  30.092  0.00  0.00            
ATOM    496  O   MET X  31      83.443  61.293  31.004  0.00  0.00            
ATOM    497  N   THR X  32      82.347  59.518  30.206  0.00  0.00            
ATOM    498  H   THR X  32      82.135  58.994  29.369  0.00  0.00            
ATOM    499  CA  THR X  32      81.480  59.092  31.318  0.00  0.00            
ATOM    500  HA  THR X  32      81.419  59.916  32.029  0.00  0.00            
ATOM    501  CB  THR X  32      80.117  58.597  30.809  0.00  0.00            
ATOM    502  HB  THR X  32      79.574  57.982  31.528  0.00  0.00            
ATOM    503  CG2 THR X  32      79.162  59.702  30.414  0.00  0.00            
ATOM    504 HG21 THR X  32      79.212  60.489  31.166  0.00  0.00            
ATOM    505 HG22 THR X  32      79.419  60.098  29.432  0.00  0.00            
ATOM    506 HG23 THR X  32      78.187  59.244  30.249  0.00  0.00            
ATOM    507  OG1 THR X  32      80.275  57.800  29.697  0.00  0.00            
ATOM    508  HG1 THR X  32      80.565  56.964  30.070  0.00  0.00            
ATOM    509  C   THR X  32      82.110  57.902  32.061  0.00  0.00            
ATOM    510  O   THR X  32      82.967  57.196  31.509  0.00  0.00            
ATOM    511  N   GLN X  33      81.582  57.467  33.188  0.00  0.00            
ATOM    512  H   GLN X  33      80.789  57.943  33.593  0.00  0.00            
ATOM    513  CA  GLN X  33      81.942  56.111  33.757  0.00  0.00            
ATOM    514  HA  GLN X  33      83.004  55.945  33.940  0.00  0.00            
ATOM    515  CB  GLN X  33      81.127  55.944  35.097  0.00  0.00            
ATOM    516  HB2 GLN X  33      81.353  56.872  35.623  0.00  0.00            
ATOM    517  HB3 GLN X  33      80.087  55.700  34.881  0.00  0.00            
ATOM    518  CG  GLN X  33      81.604  54.726  35.911  0.00  0.00            
ATOM    519  HG2 GLN X  33      81.078  54.774  36.864  0.00  0.00            
ATOM    520  HG3 GLN X  33      81.290  53.848  35.347  0.00  0.00            
ATOM    521  CD  GLN X  33      83.095  54.794  36.202  0.00  0.00            
ATOM    522  OE1 GLN X  33      83.743  53.813  35.932  0.00  0.00            
ATOM    523  NE2 GLN X  33      83.658  55.855  36.645  0.00  0.00            
ATOM    524 HE21 GLN X  33      84.651  55.707  36.754  0.00  0.00            
ATOM    525 HE22 GLN X  33      83.191  56.696  36.950  0.00  0.00            
ATOM    526  C   GLN X  33      81.527  54.958  32.782  0.00  0.00            
ATOM    527  O   GLN X  33      80.650  55.162  31.917  0.00  0.00            
ATOM    528  N   ASP X  34      82.042  53.729  32.989  0.00  0.00            
ATOM    529  H   ASP X  34      82.811  53.750  33.644  0.00  0.00            
ATOM    530  CA  ASP X  34      81.722  52.513  32.237  0.00  0.00            
ATOM    531  HA  ASP X  34      82.219  52.436  31.269  0.00  0.00            
ATOM    532  CB  ASP X  34      82.363  51.262  33.020  0.00  0.00            
ATOM    533  HB2 ASP X  34      83.340  51.550  33.409  0.00  0.00            
ATOM    534  HB3 ASP X  34      81.830  50.946  33.917  0.00  0.00            
ATOM    535  CG  ASP X  34      82.463  49.899  32.240  0.00  0.00            
ATOM    536  OD1 ASP X  34      83.334  49.100  32.578  0.00  0.00            
ATOM    537  OD2 ASP X  34      81.671  49.600  31.381  0.00  0.00            
ATOM    538  C   ASP X  34      80.237  52.123  32.240  0.00  0.00            
ATOM    539  O   ASP X  34      79.484  52.163  33.233  0.00  0.00            
ATOM    540  N   VAL X  35      79.796  51.767  31.079  0.00  0.00            
ATOM    541  H   VAL X  35      80.463  51.754  30.321  0.00  0.00            
ATOM    542  CA  VAL X  35      78.385  51.400  30.808  0.00  0.00            
ATOM    543  HA  VAL X  35      77.759  52.091  31.373  0.00  0.00            
ATOM    544  CB  VAL X  35      78.113  51.516  29.296  0.00  0.00            
ATOM    545  HB  VAL X  35      77.062  51.279  29.125  0.00  0.00            
ATOM    546  CG1 VAL X  35      78.265  52.959  28.741  0.00  0.00            
ATOM    547 HG11 VAL X  35      79.304  53.276  28.656  0.00  0.00            
ATOM    548 HG12 VAL X  35      77.830  53.022  27.744  0.00  0.00            
ATOM    549 HG13 VAL X  35      77.770  53.676  29.397  0.00  0.00            
ATOM    550  CG2 VAL X  35      79.073  50.645  28.399  0.00  0.00            
ATOM    551 HG21 VAL X  35      79.051  49.596  28.694  0.00  0.00            
ATOM    552 HG22 VAL X  35      78.669  50.652  27.387  0.00  0.00            
ATOM    553 HG23 VAL X  35      80.087  51.043  28.399  0.00  0.00            
ATOM    554  C   VAL X  35      77.915  50.058  31.394  0.00  0.00            
ATOM    555  O   VAL X  35      76.726  49.953  31.701  0.00  0.00            
ATOM    556  N   ASN X  36      78.796  49.088  31.610  0.00  0.00            
ATOM    557  H   ASN X  36      79.745  49.330  31.365  0.00  0.00            
ATOM    558  CA  ASN X  36      78.565  48.109  32.621  0.00  0.00            
ATOM    559  HA  ASN X  36      77.860  47.360  32.260  0.00  0.00            
ATOM    560  CB  ASN X  36      79.850  47.280  32.901  0.00  0.00            
ATOM    561  HB2 ASN X  36      80.258  46.820  32.001  0.00  0.00            
ATOM    562  HB3 ASN X  36      80.668  47.913  33.244  0.00  0.00            
ATOM    563  CG  ASN X  36      79.606  46.144  33.970  0.00  0.00            
ATOM    564  OD1 ASN X  36      78.890  45.182  33.794  0.00  0.00            
ATOM    565  ND2 ASN X  36      80.234  46.155  35.096  0.00  0.00            
ATOM    566 HD21 ASN X  36      80.070  45.446  35.797  0.00  0.00            
ATOM    567 HD22 ASN X  36      80.908  46.892  35.244  0.00  0.00            
ATOM    568  C   ASN X  36      78.048  48.651  34.015  0.00  0.00            
ATOM    569  O   ASN X  36      77.150  47.980  34.521  0.00  0.00            
ATOM    570  N   ILE X  37      78.712  49.654  34.583  0.00  0.00            
ATOM    571  H   ILE X  37      79.229  50.292  33.996  0.00  0.00            
ATOM    572  CA  ILE X  37      78.313  50.142  35.883  0.00  0.00            
ATOM    573  HA  ILE X  37      78.098  49.323  36.570  0.00  0.00            
ATOM    574  CB  ILE X  37      79.367  51.043  36.607  0.00  0.00            
ATOM    575  HB  ILE X  37      79.780  51.670  35.816  0.00  0.00            
ATOM    576  CG2 ILE X  37      78.730  51.956  37.723  0.00  0.00            
ATOM    577 HG21 ILE X  37      79.518  52.652  38.014  0.00  0.00            
ATOM    578 HG22 ILE X  37      77.991  52.612  37.264  0.00  0.00            
ATOM    579 HG23 ILE X  37      78.366  51.307  38.519  0.00  0.00            
ATOM    580  CG1 ILE X  37      80.494  50.155  37.064  0.00  0.00            
ATOM    581 HG12 ILE X  37      80.151  49.490  37.856  0.00  0.00            
ATOM    582 HG13 ILE X  37      80.827  49.541  36.228  0.00  0.00            
ATOM    583  CD1 ILE X  37      81.717  50.936  37.539  0.00  0.00            
ATOM    584 HD11 ILE X  37      81.417  51.643  38.312  0.00  0.00            
ATOM    585 HD12 ILE X  37      82.381  50.229  38.037  0.00  0.00            
ATOM    586 HD13 ILE X  37      82.199  51.462  36.714  0.00  0.00            
ATOM    587  C   ILE X  37      76.925  50.782  35.781  0.00  0.00            
ATOM    588  O   ILE X  37      76.041  50.461  36.596  0.00  0.00            
ATOM    589  N   ILE X  38      76.647  51.621  34.754  0.00  0.00            
ATOM    590  H   ILE X  38      77.420  51.761  34.119  0.00  0.00            
ATOM    591  CA  ILE X  38      75.313  52.263  34.403  0.00  0.00            
ATOM    592  HA  ILE X  38      75.044  52.960  35.197  0.00  0.00            
ATOM    593  CB  ILE X  38      75.471  53.109  33.117  0.00  0.00            
ATOM    594  HB  ILE X  38      75.921  52.509  32.327  0.00  0.00            
ATOM    595  CG2 ILE X  38      74.123  53.479  32.442  0.00  0.00            
ATOM    596 HG21 ILE X  38      74.267  54.041  31.519  0.00  0.00            
ATOM    597 HG22 ILE X  38      73.573  52.544  32.333  0.00  0.00            
ATOM    598 HG23 ILE X  38      73.599  54.155  33.117  0.00  0.00            
ATOM    599  CG1 ILE X  38      76.323  54.322  33.486  0.00  0.00            
ATOM    600 HG12 ILE X  38      75.715  55.031  34.048  0.00  0.00            
ATOM    601 HG13 ILE X  38      77.162  53.909  34.046  0.00  0.00            
ATOM    602  CD1 ILE X  38      76.904  55.071  32.323  0.00  0.00            
ATOM    603 HD11 ILE X  38      77.469  54.374  31.703  0.00  0.00            
ATOM    604 HD12 ILE X  38      76.114  55.541  31.737  0.00  0.00            
ATOM    605 HD13 ILE X  38      77.554  55.814  32.784  0.00  0.00            
ATOM    606  C   ILE X  38      74.308  51.191  34.231  0.00  0.00            
ATOM    607  O   ILE X  38      73.272  51.253  34.894  0.00  0.00            
ATOM    608  N   GLN X  39      74.531  50.089  33.451  0.00  0.00            
ATOM    609  H   GLN X  39      75.417  50.132  32.969  0.00  0.00            
ATOM    610  CA  GLN X  39      73.753  48.934  33.251  0.00  0.00            
ATOM    611  HA  GLN X  39      72.784  49.278  32.889  0.00  0.00            
ATOM    612  CB  GLN X  39      74.407  48.025  32.170  0.00  0.00            
ATOM    613  HB2 GLN X  39      74.563  48.557  31.231  0.00  0.00            
ATOM    614  HB3 GLN X  39      75.363  47.843  32.661  0.00  0.00            
ATOM    615  CG  GLN X  39      73.641  46.663  31.866  0.00  0.00            
ATOM    616  HG2 GLN X  39      73.156  46.363  32.795  0.00  0.00            
ATOM    617  HG3 GLN X  39      72.911  46.910  31.095  0.00  0.00            
ATOM    618  CD  GLN X  39      74.597  45.566  31.356  0.00  0.00            
ATOM    619  OE1 GLN X  39      75.720  45.629  31.630  0.00  0.00            
ATOM    620  NE2 GLN X  39      74.012  44.639  30.745  0.00  0.00            
ATOM    621 HE21 GLN X  39      74.580  43.837  30.514  0.00  0.00            
ATOM    622 HE22 GLN X  39      73.036  44.678  30.490  0.00  0.00            
ATOM    623  C   GLN X  39      73.393  48.188  34.589  0.00  0.00            
ATOM    624  O   GLN X  39      72.250  47.725  34.823  0.00  0.00            
ATOM    625  N   THR X  40      74.370  47.996  35.438  0.00  0.00            
ATOM    626  H   THR X  40      75.284  48.269  35.107  0.00  0.00            
ATOM    627  CA  THR X  40      74.344  47.359  36.735  0.00  0.00            
ATOM    628  HA  THR X  40      73.843  46.392  36.706  0.00  0.00            
ATOM    629  CB  THR X  40      75.731  47.161  37.380  0.00  0.00            
ATOM    630  HB  THR X  40      76.276  48.105  37.389  0.00  0.00            
ATOM    631  CG2 THR X  40      75.711  46.776  38.778  0.00  0.00            
ATOM    632 HG21 THR X  40      75.584  47.662  39.401  0.00  0.00            
ATOM    633 HG22 THR X  40      74.844  46.124  38.879  0.00  0.00            
ATOM    634 HG23 THR X  40      76.607  46.216  39.045  0.00  0.00            
ATOM    635  OG1 THR X  40      76.417  46.132  36.619  0.00  0.00            
ATOM    636  HG1 THR X  40      76.426  46.438  35.709  0.00  0.00            
ATOM    637  C   THR X  40      73.592  48.252  37.739  0.00  0.00            
ATOM    638  O   THR X  40      72.554  47.798  38.319  0.00  0.00            
ATOM    639  N   GLN X  41      74.021  49.476  38.003  0.00  0.00            
ATOM    640  H   GLN X  41      74.908  49.806  37.650  0.00  0.00            
ATOM    641  CA  GLN X  41      73.364  50.434  38.931  0.00  0.00            
ATOM    642  HA  GLN X  41      73.461  50.066  39.952  0.00  0.00            
ATOM    643  CB  GLN X  41      74.049  51.805  38.821  0.00  0.00            
ATOM    644  HB2 GLN X  41      74.352  51.869  37.776  0.00  0.00            
ATOM    645  HB3 GLN X  41      73.313  52.578  39.041  0.00  0.00            
ATOM    646  CG  GLN X  41      75.355  51.857  39.679  0.00  0.00            
ATOM    647  HG2 GLN X  41      75.787  50.857  39.707  0.00  0.00            
ATOM    648  HG3 GLN X  41      76.130  52.560  39.375  0.00  0.00            
ATOM    649  CD  GLN X  41      75.089  52.478  41.078  0.00  0.00            
ATOM    650  OE1 GLN X  41      73.902  52.689  41.477  0.00  0.00            
ATOM    651  NE2 GLN X  41      76.080  52.653  41.850  0.00  0.00            
ATOM    652 HE21 GLN X  41      75.896  53.003  42.779  0.00  0.00            
ATOM    653 HE22 GLN X  41      77.032  52.362  41.680  0.00  0.00            
ATOM    654  C   GLN X  41      71.870  50.709  38.607  0.00  0.00            
ATOM    655  O   GLN X  41      71.067  50.872  39.543  0.00  0.00            
ATOM    656  N   ILE X  42      71.446  50.644  37.333  0.00  0.00            
ATOM    657  H   ILE X  42      72.121  50.631  36.582  0.00  0.00            
ATOM    658  CA  ILE X  42      70.037  50.853  36.905  0.00  0.00            
ATOM    659  HA  ILE X  42      69.610  51.652  37.510  0.00  0.00            
ATOM    660  CB  ILE X  42      69.882  51.207  35.400  0.00  0.00            
ATOM    661  HB  ILE X  42      70.594  50.529  34.930  0.00  0.00            
ATOM    662  CG2 ILE X  42      68.455  51.064  34.751  0.00  0.00            
ATOM    663 HG21 ILE X  42      67.785  51.689  35.341  0.00  0.00            
ATOM    664 HG22 ILE X  42      68.473  51.441  33.729  0.00  0.00            
ATOM    665 HG23 ILE X  42      68.152  50.019  34.671  0.00  0.00            
ATOM    666  CG1 ILE X  42      70.398  52.649  35.122  0.00  0.00            
ATOM    667 HG12 ILE X  42      69.656  53.366  35.474  0.00  0.00            
ATOM    668 HG13 ILE X  42      71.317  52.939  35.632  0.00  0.00            
ATOM    669  CD1 ILE X  42      70.666  52.878  33.626  0.00  0.00            
ATOM    670 HD11 ILE X  42      71.202  51.985  33.304  0.00  0.00            
ATOM    671 HD12 ILE X  42      69.764  52.939  33.018  0.00  0.00            
ATOM    672 HD13 ILE X  42      71.251  53.760  33.366  0.00  0.00            
ATOM    673  C   ILE X  42      69.150  49.653  37.328  0.00  0.00            
ATOM    674  O   ILE X  42      68.090  49.776  37.875  0.00  0.00            
ATOM    675  N   GLU X  43      69.523  48.442  36.992  0.00  0.00            
ATOM    676  H   GLU X  43      70.461  48.333  36.631  0.00  0.00            
ATOM    677  CA  GLU X  43      68.891  47.229  37.512  0.00  0.00            
ATOM    678  HA  GLU X  43      67.917  47.216  37.023  0.00  0.00            
ATOM    679  CB  GLU X  43      69.781  46.021  37.017  0.00  0.00            
ATOM    680  HB2 GLU X  43      70.200  46.191  36.025  0.00  0.00            
ATOM    681  HB3 GLU X  43      70.735  46.085  37.539  0.00  0.00            
ATOM    682  CG  GLU X  43      69.184  44.579  37.121  0.00  0.00            
ATOM    683  HG2 GLU X  43      69.371  44.361  38.173  0.00  0.00            
ATOM    684  HG3 GLU X  43      68.113  44.701  36.958  0.00  0.00            
ATOM    685  CD  GLU X  43      69.780  43.562  36.154  0.00  0.00            
ATOM    686  OE1 GLU X  43      69.052  43.049  35.288  0.00  0.00            
ATOM    687  OE2 GLU X  43      71.027  43.353  36.113  0.00  0.00            
ATOM    688  C   GLU X  43      68.912  47.166  39.015  0.00  0.00            
ATOM    689  O   GLU X  43      67.990  46.647  39.553  0.00  0.00            
ATOM    690  N   GLN X  44      69.929  47.711  39.714  0.00  0.00            
ATOM    691  H   GLN X  44      70.695  48.156  39.229  0.00  0.00            
ATOM    692  CA  GLN X  44      70.006  47.680  41.157  0.00  0.00            
ATOM    693  HA  GLN X  44      69.785  46.649  41.431  0.00  0.00            
ATOM    694  CB  GLN X  44      71.394  48.038  41.632  0.00  0.00            
ATOM    695  HB2 GLN X  44      71.717  48.933  41.101  0.00  0.00            
ATOM    696  HB3 GLN X  44      71.437  48.356  42.674  0.00  0.00            
ATOM    697  CG  GLN X  44      72.459  46.932  41.471  0.00  0.00            
ATOM    698  HG2 GLN X  44      72.139  46.111  42.113  0.00  0.00            
ATOM    699  HG3 GLN X  44      72.381  46.598  40.437  0.00  0.00            
ATOM    700  CD  GLN X  44      73.898  47.356  41.756  0.00  0.00            
ATOM    701  OE1 GLN X  44      74.237  48.509  41.832  0.00  0.00            
ATOM    702  NE2 GLN X  44      74.829  46.537  41.959  0.00  0.00            
ATOM    703 HE21 GLN X  44      75.782  46.866  42.003  0.00  0.00            
ATOM    704 HE22 GLN X  44      74.591  45.560  41.865  0.00  0.00            
ATOM    705  C   GLN X  44      69.035  48.714  41.848  0.00  0.00            
ATOM    706  O   GLN X  44      68.574  48.488  42.993  0.00  0.00            
ATOM    707  N   ARG X  45      68.703  49.773  41.059  0.00  0.00            
ATOM    708  H   ARG X  45      69.097  49.805  40.130  0.00  0.00            
ATOM    709  CA  ARG X  45      67.739  50.834  41.449  0.00  0.00            
ATOM    710  HA  ARG X  45      67.876  50.938  42.525  0.00  0.00            
ATOM    711  CB  ARG X  45      68.234  52.129  40.861  0.00  0.00            
ATOM    712  HB2 ARG X  45      69.269  52.363  41.114  0.00  0.00            
ATOM    713  HB3 ARG X  45      68.138  52.041  39.779  0.00  0.00            
ATOM    714  CG  ARG X  45      67.427  53.321  41.426  0.00  0.00            
ATOM    715  HG2 ARG X  45      66.353  53.134  41.406  0.00  0.00            
ATOM    716  HG3 ARG X  45      67.635  53.440  42.489  0.00  0.00            
ATOM    717  CD  ARG X  45      67.641  54.607  40.605  0.00  0.00            
ATOM    718  HD2 ARG X  45      68.674  54.956  40.612  0.00  0.00            
ATOM    719  HD3 ARG X  45      67.539  54.429  39.534  0.00  0.00            
ATOM    720  NE  ARG X  45      66.684  55.708  40.843  0.00  0.00            
ATOM    721  HE  ARG X  45      65.850  55.692  40.274  0.00  0.00            
ATOM    722  CZ  ARG X  45      66.693  56.668  41.862  0.00  0.00            
ATOM    723  NH1 ARG X  45      67.711  56.853  42.614  0.00  0.00            
ATOM    724 HH11 ARG X  45      68.526  56.293  42.407  0.00  0.00            
ATOM    725 HH12 ARG X  45      67.670  57.329  43.503  0.00  0.00            
ATOM    726  NH2 ARG X  45      65.568  57.373  42.037  0.00  0.00            
ATOM    727 HH21 ARG X  45      64.763  57.078  41.502  0.00  0.00            
ATOM    728 HH22 ARG X  45      65.440  57.832  42.927  0.00  0.00            
ATOM    729  C   ARG X  45      66.278  50.593  41.062  0.00  0.00            
ATOM    730  O   ARG X  45      65.442  51.035  41.835  0.00  0.00            
ATOM    731  N   LEU X  46      65.921  49.928  39.961  0.00  0.00            
ATOM    732  H   LEU X  46      66.638  49.516  39.381  0.00  0.00            
ATOM    733  CA  LEU X  46      64.554  49.693  39.473  0.00  0.00            
ATOM    734  HA  LEU X  46      63.837  50.152  40.154  0.00  0.00            
ATOM    735  CB  LEU X  46      64.457  50.340  38.028  0.00  0.00            
ATOM    736  HB2 LEU X  46      65.090  49.838  37.297  0.00  0.00            
ATOM    737  HB3 LEU X  46      63.395  50.418  37.796  0.00  0.00            
ATOM    738  CG  LEU X  46      65.076  51.731  37.842  0.00  0.00            
ATOM    739  HG  LEU X  46      66.099  51.590  38.191  0.00  0.00            
ATOM    740  CD1 LEU X  46      65.240  52.017  36.362  0.00  0.00            
ATOM    741 HD11 LEU X  46      65.391  51.102  35.789  0.00  0.00            
ATOM    742 HD12 LEU X  46      64.357  52.517  35.965  0.00  0.00            
ATOM    743 HD13 LEU X  46      66.072  52.670  36.100  0.00  0.00            
ATOM    744  CD2 LEU X  46      64.431  52.864  38.627  0.00  0.00            
ATOM    745 HD21 LEU X  46      65.042  53.767  38.606  0.00  0.00            
ATOM    746 HD22 LEU X  46      63.493  53.253  38.233  0.00  0.00            
ATOM    747 HD23 LEU X  46      64.156  52.453  39.598  0.00  0.00            
ATOM    748  C   LEU X  46      64.290  48.186  39.511  0.00  0.00            
ATOM    749  O   LEU X  46      64.524  47.500  38.473  0.00  0.00            
ATOM    750  N   PRO X  47      63.762  47.580  40.622  0.00  0.00            
ATOM    751  CD  PRO X  47      63.570  48.195  41.907  0.00  0.00            
ATOM    752  HD2 PRO X  47      62.948  49.085  41.806  0.00  0.00            
ATOM    753  HD3 PRO X  47      64.514  48.503  42.356  0.00  0.00            
ATOM    754  CG  PRO X  47      62.752  47.248  42.802  0.00  0.00            
ATOM    755  HG2 PRO X  47      61.687  47.359  42.599  0.00  0.00            
ATOM    756  HG3 PRO X  47      62.974  47.404  43.858  0.00  0.00            
ATOM    757  CB  PRO X  47      63.289  45.974  42.238  0.00  0.00            
ATOM    758  HB2 PRO X  47      62.497  45.238  42.377  0.00  0.00            
ATOM    759  HB3 PRO X  47      64.192  45.634  42.743  0.00  0.00            
ATOM    760  CA  PRO X  47      63.532  46.131  40.707  0.00  0.00            
ATOM    761  HA  PRO X  47      64.499  45.667  40.514  0.00  0.00            
ATOM    762  C   PRO X  47      62.535  45.496  39.842  0.00  0.00            
ATOM    763  O   PRO X  47      62.404  44.250  39.800  0.00  0.00            
ATOM    764  N   TRP X  48      61.768  46.329  39.119  0.00  0.00            
ATOM    765  H   TRP X  48      61.850  47.319  39.303  0.00  0.00            
ATOM    766  CA  TRP X  48      60.953  45.851  38.032  0.00  0.00            
ATOM    767  HA  TRP X  48      60.403  44.974  38.373  0.00  0.00            
ATOM    768  CB  TRP X  48      59.930  46.993  37.682  0.00  0.00            
ATOM    769  HB2 TRP X  48      59.243  46.703  36.888  0.00  0.00            
ATOM    770  HB3 TRP X  48      59.375  47.036  38.619  0.00  0.00            
ATOM    771  CG  TRP X  48      60.373  48.405  37.364  0.00  0.00            
ATOM    772  CD1 TRP X  48      60.552  48.883  36.095  0.00  0.00            
ATOM    773  HD1 TRP X  48      60.440  48.344  35.165  0.00  0.00            
ATOM    774  NE1 TRP X  48      61.033  50.172  36.173  0.00  0.00            
ATOM    775  HE1 TRP X  48      61.606  50.614  35.469  0.00  0.00            
ATOM    776  CE2 TRP X  48      60.855  50.709  37.373  0.00  0.00            
ATOM    777  CZ2 TRP X  48      61.238  51.897  38.001  0.00  0.00            
ATOM    778  HZ2 TRP X  48      61.654  52.692  37.401  0.00  0.00            
ATOM    779  CH2 TRP X  48      61.077  52.082  39.389  0.00  0.00            
ATOM    780  HH2 TRP X  48      61.255  53.058  39.816  0.00  0.00            
ATOM    781  CZ3 TRP X  48      60.948  50.973  40.184  0.00  0.00            
ATOM    782  HZ3 TRP X  48      60.967  51.021  41.263  0.00  0.00            
ATOM    783  CE3 TRP X  48      60.638  49.748  39.585  0.00  0.00            
ATOM    784  HE3 TRP X  48      60.508  48.895  40.235  0.00  0.00            
ATOM    785  CD2 TRP X  48      60.514  49.558  38.200  0.00  0.00            
ATOM    786  C   TRP X  48      61.662  45.370  36.774  0.00  0.00            
ATOM    787  O   TRP X  48      61.054  44.731  35.936  0.00  0.00            
ATOM    788  N   ILE X  49      62.955  45.661  36.556  0.00  0.00            
ATOM    789  H   ILE X  49      63.360  46.196  37.311  0.00  0.00            
ATOM    790  CA  ILE X  49      63.756  45.383  35.381  0.00  0.00            
ATOM    791  HA  ILE X  49      63.158  45.502  34.478  0.00  0.00            
ATOM    792  CB  ILE X  49      64.924  46.305  35.292  0.00  0.00            
ATOM    793  HB  ILE X  49      65.521  46.281  36.203  0.00  0.00            
ATOM    794  CG2 ILE X  49      65.829  45.907  34.064  0.00  0.00            
ATOM    795 HG21 ILE X  49      66.056  44.841  34.057  0.00  0.00            
ATOM    796 HG22 ILE X  49      65.244  46.066  33.158  0.00  0.00            
ATOM    797 HG23 ILE X  49      66.805  46.349  34.264  0.00  0.00            
ATOM    798  CG1 ILE X  49      64.496  47.746  35.231  0.00  0.00            
ATOM    799 HG12 ILE X  49      63.852  47.968  36.082  0.00  0.00            
ATOM    800 HG13 ILE X  49      65.418  48.328  35.238  0.00  0.00            
ATOM    801  CD1 ILE X  49      63.767  48.098  33.933  0.00  0.00            
ATOM    802 HD11 ILE X  49      62.809  47.611  33.753  0.00  0.00            
ATOM    803 HD12 ILE X  49      63.434  49.132  34.027  0.00  0.00            
ATOM    804 HD13 ILE X  49      64.353  48.142  33.015  0.00  0.00            
ATOM    805  C   ILE X  49      64.223  43.950  35.247  0.00  0.00            
ATOM    806  O   ILE X  49      65.010  43.505  36.076  0.00  0.00            
ATOM    807  N   LYS X  50      63.754  43.275  34.198  0.00  0.00            
ATOM    808  H   LYS X  50      63.238  43.771  33.485  0.00  0.00            
ATOM    809  CA  LYS X  50      64.030  41.887  33.815  0.00  0.00            
ATOM    810  HA  LYS X  50      64.182  41.250  34.686  0.00  0.00            
ATOM    811  CB  LYS X  50      62.959  41.330  32.878  0.00  0.00            
ATOM    812  HB2 LYS X  50      62.049  41.373  33.475  0.00  0.00            
ATOM    813  HB3 LYS X  50      62.742  42.102  32.140  0.00  0.00            
ATOM    814  CG  LYS X  50      63.211  39.949  32.353  0.00  0.00            
ATOM    815  HG2 LYS X  50      64.001  40.029  31.606  0.00  0.00            
ATOM    816  HG3 LYS X  50      63.440  39.195  33.105  0.00  0.00            
ATOM    817  CD  LYS X  50      62.009  39.418  31.506  0.00  0.00            
ATOM    818  HD2 LYS X  50      61.099  39.441  32.105  0.00  0.00            
ATOM    819  HD3 LYS X  50      61.763  40.046  30.650  0.00  0.00            
ATOM    820  CE  LYS X  50      62.351  37.991  30.996  0.00  0.00            
ATOM    821  HE2 LYS X  50      61.480  37.715  30.401  0.00  0.00            
ATOM    822  HE3 LYS X  50      63.192  37.943  30.303  0.00  0.00            
ATOM    823  NZ  LYS X  50      62.593  37.013  32.072  0.00  0.00            
ATOM    824  HZ1 LYS X  50      63.327  37.314  32.697  0.00  0.00            
ATOM    825  HZ2 LYS X  50      61.726  36.890  32.575  0.00  0.00            
ATOM    826  HZ3 LYS X  50      62.780  36.082  31.727  0.00  0.00            
ATOM    827  C   LYS X  50      65.433  41.839  33.198  0.00  0.00            
ATOM    828  O   LYS X  50      66.334  41.101  33.543  0.00  0.00            
ATOM    829  N   GLN X  51      65.677  42.733  32.179  0.00  0.00            
ATOM    830  H   GLN X  51      65.011  43.441  31.904  0.00  0.00            
ATOM    831  CA  GLN X  51      66.977  42.803  31.570  0.00  0.00            
ATOM    832  HA  GLN X  51      67.731  42.511  32.301  0.00  0.00            
ATOM    833  CB  GLN X  51      67.055  41.826  30.394  0.00  0.00            
ATOM    834  HB2 GLN X  51      66.165  41.853  29.765  0.00  0.00            
ATOM    835  HB3 GLN X  51      67.731  42.175  29.614  0.00  0.00            
ATOM    836  CG  GLN X  51      67.339  40.270  30.831  0.00  0.00            
ATOM    837  HG2 GLN X  51      68.215  40.262  31.479  0.00  0.00            
ATOM    838  HG3 GLN X  51      66.463  39.755  31.225  0.00  0.00            
ATOM    839  CD  GLN X  51      67.617  39.486  29.562  0.00  0.00            
ATOM    840  OE1 GLN X  51      66.774  39.392  28.693  0.00  0.00            
ATOM    841  NE2 GLN X  51      68.818  38.994  29.408  0.00  0.00            
ATOM    842 HE21 GLN X  51      68.977  38.639  28.476  0.00  0.00            
ATOM    843 HE22 GLN X  51      69.452  38.934  30.192  0.00  0.00            
ATOM    844  C   GLN X  51      67.227  44.230  31.085  0.00  0.00            
ATOM    845  O   GLN X  51      66.352  44.930  30.568  0.00  0.00            
ATOM    846  N   VAL X  52      68.521  44.629  31.125  0.00  0.00            
ATOM    847  H   VAL X  52      69.275  44.084  31.519  0.00  0.00            
ATOM    848  CA  VAL X  52      68.974  45.924  30.552  0.00  0.00            
ATOM    849  HA  VAL X  52      68.196  46.126  29.815  0.00  0.00            
ATOM    850  CB  VAL X  52      68.994  46.981  31.713  0.00  0.00            
ATOM    851  HB  VAL X  52      67.958  47.106  32.027  0.00  0.00            
ATOM    852  CG1 VAL X  52      69.788  46.652  32.918  0.00  0.00            
ATOM    853 HG11 VAL X  52      70.797  46.323  32.667  0.00  0.00            
ATOM    854 HG12 VAL X  52      69.935  47.546  33.524  0.00  0.00            
ATOM    855 HG13 VAL X  52      69.348  45.785  33.410  0.00  0.00            
ATOM    856  CG2 VAL X  52      69.400  48.383  31.373  0.00  0.00            
ATOM    857 HG21 VAL X  52      69.163  49.061  32.192  0.00  0.00            
ATOM    858 HG22 VAL X  52      70.476  48.465  31.218  0.00  0.00            
ATOM    859 HG23 VAL X  52      68.914  48.671  30.440  0.00  0.00            
ATOM    860  C   VAL X  52      70.341  45.781  29.868  0.00  0.00            
ATOM    861  O   VAL X  52      71.154  44.983  30.341  0.00  0.00            
ATOM    862  N   SER X  53      70.508  46.554  28.772  0.00  0.00            
ATOM    863  H   SER X  53      69.726  47.175  28.619  0.00  0.00            
ATOM    864  CA  SER X  53      71.743  46.728  27.968  0.00  0.00            
ATOM    865  HA  SER X  53      72.573  46.413  28.599  0.00  0.00            
ATOM    866  CB  SER X  53      71.803  45.731  26.820  0.00  0.00            
ATOM    867  HB2 SER X  53      71.464  44.747  27.143  0.00  0.00            
ATOM    868  HB3 SER X  53      71.185  45.898  25.938  0.00  0.00            
ATOM    869  OG  SER X  53      73.142  45.477  26.446  0.00  0.00            
ATOM    870  HG  SER X  53      73.361  44.733  27.011  0.00  0.00            
ATOM    871  C   SER X  53      71.993  48.222  27.562  0.00  0.00            
ATOM    872  O   SER X  53      71.131  48.945  27.133  0.00  0.00            
ATOM    873  N   VAL X  54      73.272  48.709  27.608  0.00  0.00            
ATOM    874  H   VAL X  54      73.946  48.123  28.079  0.00  0.00            
ATOM    875  CA  VAL X  54      73.747  50.094  27.374  0.00  0.00            
ATOM    876  HA  VAL X  54      72.959  50.691  26.915  0.00  0.00            
ATOM    877  CB  VAL X  54      73.981  50.744  28.793  0.00  0.00            
ATOM    878  HB  VAL X  54      74.761  50.245  29.367  0.00  0.00            
ATOM    879  CG1 VAL X  54      74.462  52.181  28.666  0.00  0.00            
ATOM    880 HG11 VAL X  54      73.639  52.812  28.329  0.00  0.00            
ATOM    881 HG12 VAL X  54      74.789  52.494  29.658  0.00  0.00            
ATOM    882 HG13 VAL X  54      75.337  52.146  28.017  0.00  0.00            
ATOM    883  CG2 VAL X  54      72.628  50.608  29.576  0.00  0.00            
ATOM    884 HG21 VAL X  54      72.571  49.586  29.949  0.00  0.00            
ATOM    885 HG22 VAL X  54      72.607  51.257  30.452  0.00  0.00            
ATOM    886 HG23 VAL X  54      71.736  50.786  28.975  0.00  0.00            
ATOM    887  C   VAL X  54      74.917  50.140  26.485  0.00  0.00            
ATOM    888  O   VAL X  54      75.947  49.445  26.629  0.00  0.00            
ATOM    889  N   ARG X  55      74.960  51.102  25.599  0.00  0.00            
ATOM    890  H   ARG X  55      74.121  51.660  25.531  0.00  0.00            
ATOM    891  CA  ARG X  55      76.123  51.402  24.734  0.00  0.00            
ATOM    892  HA  ARG X  55      77.045  51.274  25.301  0.00  0.00            
ATOM    893  CB  ARG X  55      76.139  50.518  23.467  0.00  0.00            
ATOM    894  HB2 ARG X  55      76.977  50.816  22.838  0.00  0.00            
ATOM    895  HB3 ARG X  55      76.355  49.489  23.757  0.00  0.00            
ATOM    896  CG  ARG X  55      74.789  50.529  22.655  0.00  0.00            
ATOM    897  HG2 ARG X  55      74.029  49.922  23.147  0.00  0.00            
ATOM    898  HG3 ARG X  55      74.356  51.529  22.706  0.00  0.00            
ATOM    899  CD  ARG X  55      74.967  50.301  21.130  0.00  0.00            
ATOM    900  HD2 ARG X  55      75.551  49.399  20.947  0.00  0.00            
ATOM    901  HD3 ARG X  55      73.970  50.156  20.714  0.00  0.00            
ATOM    902  NE  ARG X  55      75.533  51.446  20.412  0.00  0.00            
ATOM    903  HE  ARG X  55      75.489  52.380  20.793  0.00  0.00            
ATOM    904  CZ  ARG X  55      76.078  51.422  19.217  0.00  0.00            
ATOM    905  NH1 ARG X  55      76.256  50.308  18.551  0.00  0.00            
ATOM    906 HH11 ARG X  55      75.789  49.429  18.720  0.00  0.00            
ATOM    907 HH12 ARG X  55      76.728  50.387  17.661  0.00  0.00            
ATOM    908  NH2 ARG X  55      76.446  52.558  18.688  0.00  0.00            
ATOM    909 HH21 ARG X  55      76.248  53.315  19.327  0.00  0.00            
ATOM    910 HH22 ARG X  55      76.805  52.668  17.751  0.00  0.00            
ATOM    911  C   ARG X  55      76.158  52.962  24.367  0.00  0.00            
ATOM    912  O   ARG X  55      75.168  53.634  24.394  0.00  0.00            
ATOM    913  N   LYS X  56      77.325  53.418  23.905  0.00  0.00            
ATOM    914  H   LYS X  56      78.054  52.759  23.674  0.00  0.00            
ATOM    915  CA  LYS X  56      77.507  54.774  23.386  0.00  0.00            
ATOM    916  HA  LYS X  56      77.027  55.458  24.086  0.00  0.00            
ATOM    917  CB  LYS X  56      79.010  55.046  23.509  0.00  0.00            
ATOM    918  HB2 LYS X  56      79.465  54.284  22.875  0.00  0.00            
ATOM    919  HB3 LYS X  56      79.301  55.992  23.053  0.00  0.00            
ATOM    920  CG  LYS X  56      79.495  55.041  24.964  0.00  0.00            
ATOM    921  HG2 LYS X  56      78.835  55.680  25.550  0.00  0.00            
ATOM    922  HG3 LYS X  56      79.610  54.007  25.290  0.00  0.00            
ATOM    923  CD  LYS X  56      80.889  55.618  25.019  0.00  0.00            
ATOM    924  HD2 LYS X  56      81.566  55.031  24.398  0.00  0.00            
ATOM    925  HD3 LYS X  56      80.869  56.583  24.513  0.00  0.00            
ATOM    926  CE  LYS X  56      81.363  55.472  26.426  0.00  0.00            
ATOM    927  HE2 LYS X  56      80.760  55.932  27.209  0.00  0.00            
ATOM    928  HE3 LYS X  56      81.283  54.427  26.724  0.00  0.00            
ATOM    929  NZ  LYS X  56      82.771  56.008  26.603  0.00  0.00            
ATOM    930  HZ1 LYS X  56      83.044  56.127  27.568  0.00  0.00            
ATOM    931  HZ2 LYS X  56      83.413  55.441  26.068  0.00  0.00            
ATOM    932  HZ3 LYS X  56      82.691  56.954  26.258  0.00  0.00            
ATOM    933  C   LYS X  56      76.936  54.958  21.936  0.00  0.00            
ATOM    934  O   LYS X  56      76.982  54.052  21.121  0.00  0.00            
ATOM    935  N   GLN X  57      76.357  56.180  21.771  0.00  0.00            
ATOM    936  H   GLN X  57      76.336  56.808  22.562  0.00  0.00            
ATOM    937  CA  GLN X  57      76.105  56.735  20.423  0.00  0.00            
ATOM    938  HA  GLN X  57      76.396  56.030  19.644  0.00  0.00            
ATOM    939  CB  GLN X  57      74.658  57.106  20.221  0.00  0.00            
ATOM    940  HB2 GLN X  57      74.532  58.112  20.622  0.00  0.00            
ATOM    941  HB3 GLN X  57      74.464  57.142  19.149  0.00  0.00            
ATOM    942  CG  GLN X  57      73.601  56.194  20.806  0.00  0.00            
ATOM    943  HG2 GLN X  57      73.831  56.132  21.870  0.00  0.00            
ATOM    944  HG3 GLN X  57      72.599  56.596  20.650  0.00  0.00            
ATOM    945  CD  GLN X  57      73.707  54.857  20.204  0.00  0.00            
ATOM    946  OE1 GLN X  57      74.168  53.974  20.906  0.00  0.00            
ATOM    947  NE2 GLN X  57      73.322  54.571  18.973  0.00  0.00            
ATOM    948 HE21 GLN X  57      73.446  53.726  18.434  0.00  0.00            
ATOM    949 HE22 GLN X  57      72.994  55.397  18.492  0.00  0.00            
ATOM    950  C   GLN X  57      76.977  58.029  20.188  0.00  0.00            
ATOM    951  O   GLN X  57      77.218  58.702  21.110  0.00  0.00            
ATOM    952  N   TRP X  58      77.367  58.283  18.995  0.00  0.00            
ATOM    953  H   TRP X  58      77.016  57.714  18.237  0.00  0.00            
ATOM    954  CA  TRP X  58      77.901  59.642  18.609  0.00  0.00            
ATOM    955  HA  TRP X  58      78.851  59.861  19.097  0.00  0.00            
ATOM    956  CB  TRP X  58      78.200  59.575  17.144  0.00  0.00            
ATOM    957  HB2 TRP X  58      78.685  58.647  16.840  0.00  0.00            
ATOM    958  HB3 TRP X  58      77.210  59.635  16.691  0.00  0.00            
ATOM    959  CG  TRP X  58      78.927  60.748  16.565  0.00  0.00            
ATOM    960  CD1 TRP X  58      80.283  60.762  16.355  0.00  0.00            
ATOM    961  HD1 TRP X  58      80.944  59.982  16.703  0.00  0.00            
ATOM    962  NE1 TRP X  58      80.724  61.994  15.722  0.00  0.00            
ATOM    963  HE1 TRP X  58      81.697  62.261  15.695  0.00  0.00            
ATOM    964  CE2 TRP X  58      79.551  62.735  15.450  0.00  0.00            
ATOM    965  CZ2 TRP X  58      79.441  63.926  14.849  0.00  0.00            
ATOM    966  HZ2 TRP X  58      80.264  64.579  14.601  0.00  0.00            
ATOM    967  CH2 TRP X  58      78.118  64.461  14.696  0.00  0.00            
ATOM    968  HH2 TRP X  58      77.930  65.419  14.235  0.00  0.00            
ATOM    969  CZ3 TRP X  58      76.991  63.767  15.159  0.00  0.00            
ATOM    970  HZ3 TRP X  58      76.033  64.238  14.995  0.00  0.00            
ATOM    971  CE3 TRP X  58      77.140  62.554  15.813  0.00  0.00            
ATOM    972  HE3 TRP X  58      76.261  61.996  16.102  0.00  0.00            
ATOM    973  CD2 TRP X  58      78.421  62.021  15.962  0.00  0.00            
ATOM    974  C   TRP X  58      76.860  60.745  18.826  0.00  0.00            
ATOM    975  O   TRP X  58      75.602  60.530  18.858  0.00  0.00            
ATOM    976  N   PRO X  59      77.376  61.958  19.065  0.00  0.00            
ATOM    977  CD  PRO X  59      76.466  63.076  19.321  0.00  0.00            
ATOM    978  HD2 PRO X  59      75.641  62.925  20.017  0.00  0.00            
ATOM    979  HD3 PRO X  59      76.030  63.301  18.347  0.00  0.00            
ATOM    980  CG  PRO X  59      77.343  64.325  19.661  0.00  0.00            
ATOM    981  HG2 PRO X  59      77.223  64.559  20.719  0.00  0.00            
ATOM    982  HG3 PRO X  59      77.095  65.241  19.125  0.00  0.00            
ATOM    983  CB  PRO X  59      78.750  63.863  19.295  0.00  0.00            
ATOM    984  HB2 PRO X  59      79.558  64.337  19.854  0.00  0.00            
ATOM    985  HB3 PRO X  59      78.908  64.034  18.230  0.00  0.00            
ATOM    986  CA  PRO X  59      78.737  62.340  19.482  0.00  0.00            
ATOM    987  HA  PRO X  59      79.597  62.000  18.904  0.00  0.00            
ATOM    988  C   PRO X  59      79.020  61.859  20.942  0.00  0.00            
ATOM    989  O   PRO X  59      80.107  61.431  21.297  0.00  0.00            
ATOM    990  N   ASP X  60      78.043  62.032  21.787  0.00  0.00            
ATOM    991  H   ASP X  60      77.171  62.294  21.349  0.00  0.00            
ATOM    992  CA  ASP X  60      78.182  61.969  23.305  0.00  0.00            
ATOM    993  HA  ASP X  60      78.910  61.221  23.620  0.00  0.00            
ATOM    994  CB  ASP X  60      78.823  63.339  23.628  0.00  0.00            
ATOM    995  HB2 ASP X  60      79.789  63.376  23.124  0.00  0.00            
ATOM    996  HB3 ASP X  60      78.217  64.126  23.179  0.00  0.00            
ATOM    997  CG  ASP X  60      78.923  63.478  25.103  0.00  0.00            
ATOM    998  OD1 ASP X  60      79.275  64.576  25.665  0.00  0.00            
ATOM    999  OD2 ASP X  60      78.957  62.460  25.903  0.00  0.00            
ATOM   1000  C   ASP X  60      76.877  61.577  24.005  0.00  0.00            
ATOM   1001  O   ASP X  60      76.315  62.338  24.711  0.00  0.00            
ATOM   1002  N   GLU X  61      76.356  60.399  23.679  0.00  0.00            
ATOM   1003  H   GLU X  61      76.808  59.761  23.040  0.00  0.00            
ATOM   1004  CA  GLU X  61      74.975  59.991  24.016  0.00  0.00            
ATOM   1005  HA  GLU X  61      74.577  60.489  24.900  0.00  0.00            
ATOM   1006  CB  GLU X  61      74.087  60.351  22.860  0.00  0.00            
ATOM   1007  HB2 GLU X  61      74.226  61.397  22.589  0.00  0.00            
ATOM   1008  HB3 GLU X  61      74.520  59.708  22.093  0.00  0.00            
ATOM   1009  CG  GLU X  61      72.695  59.951  23.079  0.00  0.00            
ATOM   1010  HG2 GLU X  61      72.666  58.864  23.000  0.00  0.00            
ATOM   1011  HG3 GLU X  61      72.433  60.326  24.068  0.00  0.00            
ATOM   1012  CD  GLU X  61      71.757  60.705  22.132  0.00  0.00            
ATOM   1013  OE1 GLU X  61      71.917  61.918  21.927  0.00  0.00            
ATOM   1014  OE2 GLU X  61      70.869  59.987  21.597  0.00  0.00            
ATOM   1015  C   GLU X  61      74.967  58.489  24.383  0.00  0.00            
ATOM   1016  O   GLU X  61      75.848  57.718  24.017  0.00  0.00            
ATOM   1017  N   LEU X  62      73.987  58.017  25.161  0.00  0.00            
ATOM   1018  H   LEU X  62      73.293  58.601  25.606  0.00  0.00            
ATOM   1019  CA  LEU X  62      73.824  56.572  25.521  0.00  0.00            
ATOM   1020  HA  LEU X  62      74.641  56.093  24.982  0.00  0.00            
ATOM   1021  CB  LEU X  62      73.999  56.430  27.074  0.00  0.00            
ATOM   1022  HB2 LEU X  62      73.277  57.114  27.519  0.00  0.00            
ATOM   1023  HB3 LEU X  62      73.754  55.417  27.394  0.00  0.00            
ATOM   1024  CG  LEU X  62      75.496  56.633  27.481  0.00  0.00            
ATOM   1025  HG  LEU X  62      75.942  57.543  27.079  0.00  0.00            
ATOM   1026  CD1 LEU X  62      75.663  56.855  29.027  0.00  0.00            
ATOM   1027 HD11 LEU X  62      75.585  57.933  29.172  0.00  0.00            
ATOM   1028 HD12 LEU X  62      74.988  56.231  29.612  0.00  0.00            
ATOM   1029 HD13 LEU X  62      76.661  56.692  29.433  0.00  0.00            
ATOM   1030  CD2 LEU X  62      76.420  55.459  27.148  0.00  0.00            
ATOM   1031 HD21 LEU X  62      76.617  55.456  26.076  0.00  0.00            
ATOM   1032 HD22 LEU X  62      77.419  55.622  27.553  0.00  0.00            
ATOM   1033 HD23 LEU X  62      75.979  54.520  27.483  0.00  0.00            
ATOM   1034  C   LEU X  62      72.515  56.026  25.124  0.00  0.00            
ATOM   1035  O   LEU X  62      71.502  56.664  25.368  0.00  0.00            
ATOM   1036  N   LYS X  63      72.551  54.816  24.524  0.00  0.00            
ATOM   1037  H   LYS X  63      73.438  54.357  24.368  0.00  0.00            
ATOM   1038  CA  LYS X  63      71.328  54.057  24.178  0.00  0.00            
ATOM   1039  HA  LYS X  63      70.421  54.661  24.186  0.00  0.00            
ATOM   1040  CB  LYS X  63      71.502  53.602  22.704  0.00  0.00            
ATOM   1041  HB2 LYS X  63      71.957  54.386  22.098  0.00  0.00            
ATOM   1042  HB3 LYS X  63      72.135  52.714  22.704  0.00  0.00            
ATOM   1043  CG  LYS X  63      70.100  53.217  22.176  0.00  0.00            
ATOM   1044  HG2 LYS X  63      69.807  52.215  22.490  0.00  0.00            
ATOM   1045  HG3 LYS X  63      69.385  53.948  22.555  0.00  0.00            
ATOM   1046  CD  LYS X  63      70.132  53.201  20.669  0.00  0.00            
ATOM   1047  HD2 LYS X  63      69.111  53.001  20.343  0.00  0.00            
ATOM   1048  HD3 LYS X  63      70.478  54.162  20.289  0.00  0.00            
ATOM   1049  CE  LYS X  63      71.065  52.048  20.143  0.00  0.00            
ATOM   1050  HE2 LYS X  63      72.106  52.371  20.137  0.00  0.00            
ATOM   1051  HE3 LYS X  63      70.990  51.229  20.859  0.00  0.00            
ATOM   1052  NZ  LYS X  63      70.836  51.565  18.759  0.00  0.00            
ATOM   1053  HZ1 LYS X  63      71.682  51.134  18.413  0.00  0.00            
ATOM   1054  HZ2 LYS X  63      70.058  50.934  18.634  0.00  0.00            
ATOM   1055  HZ3 LYS X  63      70.782  52.360  18.139  0.00  0.00            
ATOM   1056  C   LYS X  63      70.983  52.877  25.149  0.00  0.00            
ATOM   1057  O   LYS X  63      71.796  51.955  25.250  0.00  0.00            
ATOM   1058  N   ILE X  64      69.889  52.979  25.918  0.00  0.00            
ATOM   1059  H   ILE X  64      69.274  53.776  25.851  0.00  0.00            
ATOM   1060  CA  ILE X  64      69.550  52.005  26.896  0.00  0.00            
ATOM   1061  HA  ILE X  64      70.391  51.336  27.081  0.00  0.00            
ATOM   1062  CB  ILE X  64      69.149  52.708  28.199  0.00  0.00            
ATOM   1063  HB  ILE X  64      68.289  53.296  27.880  0.00  0.00            
ATOM   1064  CG2 ILE X  64      68.624  51.799  29.365  0.00  0.00            
ATOM   1065 HG21 ILE X  64      68.335  50.814  28.998  0.00  0.00            
ATOM   1066 HG22 ILE X  64      69.241  51.743  30.263  0.00  0.00            
ATOM   1067 HG23 ILE X  64      67.774  52.393  29.701  0.00  0.00            
ATOM   1068  CG1 ILE X  64      70.178  53.594  28.835  0.00  0.00            
ATOM   1069 HG12 ILE X  64      70.020  53.806  29.893  0.00  0.00            
ATOM   1070 HG13 ILE X  64      71.161  53.146  28.688  0.00  0.00            
ATOM   1071  CD1 ILE X  64      70.179  55.029  28.196  0.00  0.00            
ATOM   1072 HD11 ILE X  64      70.815  54.929  27.317  0.00  0.00            
ATOM   1073 HD12 ILE X  64      69.250  55.463  27.826  0.00  0.00            
ATOM   1074 HD13 ILE X  64      70.804  55.685  28.803  0.00  0.00            
ATOM   1075  C   ILE X  64      68.450  51.144  26.328  0.00  0.00            
ATOM   1076  O   ILE X  64      67.340  51.579  26.048  0.00  0.00            
ATOM   1077  N   HIP X  65      68.726  49.876  25.982  0.00  0.00            
ATOM   1078  H   HIP X  65      69.686  49.572  26.069  0.00  0.00            
ATOM   1079  CA  HIP X  65      67.672  48.792  25.719  0.00  0.00            
ATOM   1080  HA  HIP X  65      66.911  49.349  25.172  0.00  0.00            
ATOM   1081  CB  HIP X  65      68.304  47.602  25.053  0.00  0.00            
ATOM   1082  HB2 HIP X  65      68.483  47.902  24.020  0.00  0.00            
ATOM   1083  HB3 HIP X  65      69.258  47.437  25.553  0.00  0.00            
ATOM   1084  CG  HIP X  65      67.484  46.278  24.893  0.00  0.00            
ATOM   1085  ND1 HIP X  65      66.242  46.138  24.413  0.00  0.00            
ATOM   1086  HD1 HIP X  65      65.732  46.842  23.898  0.00  0.00            
ATOM   1087  CE1 HIP X  65      65.900  44.796  24.551  0.00  0.00            
ATOM   1088  HE1 HIP X  65      64.917  44.398  24.345  0.00  0.00            
ATOM   1089  NE2 HIP X  65      66.857  44.148  25.126  0.00  0.00            
ATOM   1090  HE2 HIP X  65      66.992  43.165  25.318  0.00  0.00            
ATOM   1091  CD2 HIP X  65      67.902  45.100  25.373  0.00  0.00            
ATOM   1092  HD2 HIP X  65      68.923  44.843  25.613  0.00  0.00            
ATOM   1093  C   HIP X  65      67.092  48.376  27.053  0.00  0.00            
ATOM   1094  O   HIP X  65      67.810  47.739  27.832  0.00  0.00            
ATOM   1095  N   LEU X  66      65.802  48.630  27.311  0.00  0.00            
ATOM   1096  H   LEU X  66      65.272  49.024  26.546  0.00  0.00            
ATOM   1097  CA  LEU X  66      65.055  48.098  28.427  0.00  0.00            
ATOM   1098  HA  LEU X  66      65.761  47.756  29.184  0.00  0.00            
ATOM   1099  CB  LEU X  66      64.207  49.255  29.014  0.00  0.00            
ATOM   1100  HB2 LEU X  66      63.570  49.571  28.188  0.00  0.00            
ATOM   1101  HB3 LEU X  66      63.587  49.008  29.876  0.00  0.00            
ATOM   1102  CG  LEU X  66      65.035  50.507  29.340  0.00  0.00            
ATOM   1103  HG  LEU X  66      65.821  50.703  28.610  0.00  0.00            
ATOM   1104  CD1 LEU X  66      64.185  51.770  29.427  0.00  0.00            
ATOM   1105 HD11 LEU X  66      63.530  51.839  28.559  0.00  0.00            
ATOM   1106 HD12 LEU X  66      63.567  51.729  30.325  0.00  0.00            
ATOM   1107 HD13 LEU X  66      64.793  52.667  29.546  0.00  0.00            
ATOM   1108  CD2 LEU X  66      65.655  50.238  30.739  0.00  0.00            
ATOM   1109 HD21 LEU X  66      66.172  49.278  30.758  0.00  0.00            
ATOM   1110 HD22 LEU X  66      66.324  51.017  31.104  0.00  0.00            
ATOM   1111 HD23 LEU X  66      64.753  50.215  31.351  0.00  0.00            
ATOM   1112  C   LEU X  66      64.274  46.836  28.146  0.00  0.00            
ATOM   1113  O   LEU X  66      63.506  46.929  27.143  0.00  0.00            
ATOM   1114  N   VAL X  67      64.203  45.812  28.979  0.00  0.00            
ATOM   1115  H   VAL X  67      64.890  45.805  29.719  0.00  0.00            
ATOM   1116  CA  VAL X  67      63.017  44.917  29.166  0.00  0.00            
ATOM   1117  HA  VAL X  67      62.198  45.360  28.600  0.00  0.00            
ATOM   1118  CB  VAL X  67      63.394  43.508  28.739  0.00  0.00            
ATOM   1119  HB  VAL X  67      63.838  42.966  29.574  0.00  0.00            
ATOM   1120  CG1 VAL X  67      62.150  42.682  28.450  0.00  0.00            
ATOM   1121 HG11 VAL X  67      62.502  41.680  28.203  0.00  0.00            
ATOM   1122 HG12 VAL X  67      61.487  42.704  29.315  0.00  0.00            
ATOM   1123 HG13 VAL X  67      61.679  43.052  27.540  0.00  0.00            
ATOM   1124  CG2 VAL X  67      64.399  43.426  27.490  0.00  0.00            
ATOM   1125 HG21 VAL X  67      65.302  43.999  27.704  0.00  0.00            
ATOM   1126 HG22 VAL X  67      64.712  42.399  27.307  0.00  0.00            
ATOM   1127 HG23 VAL X  67      63.988  43.784  26.547  0.00  0.00            
ATOM   1128  C   VAL X  67      62.553  44.868  30.623  0.00  0.00            
ATOM   1129  O   VAL X  67      63.306  44.665  31.553  0.00  0.00            
ATOM   1130  N   GLU X  68      61.235  44.963  30.820  0.00  0.00            
ATOM   1131  H   GLU X  68      60.587  45.107  30.058  0.00  0.00            
ATOM   1132  CA  GLU X  68      60.517  44.811  32.132  0.00  0.00            
ATOM   1133  HA  GLU X  68      61.251  44.865  32.936  0.00  0.00            
ATOM   1134  CB  GLU X  68      59.444  45.919  32.182  0.00  0.00            
ATOM   1135  HB2 GLU X  68      58.558  45.672  31.597  0.00  0.00            
ATOM   1136  HB3 GLU X  68      59.130  45.833  33.222  0.00  0.00            
ATOM   1137  CG  GLU X  68      59.935  47.373  31.977  0.00  0.00            
ATOM   1138  HG2 GLU X  68      60.433  47.765  32.864  0.00  0.00            
ATOM   1139  HG3 GLU X  68      60.712  47.526  31.228  0.00  0.00            
ATOM   1140  CD  GLU X  68      58.717  48.253  31.640  0.00  0.00            
ATOM   1141  OE1 GLU X  68      57.803  47.905  30.862  0.00  0.00            
ATOM   1142  OE2 GLU X  68      58.695  49.323  32.189  0.00  0.00            
ATOM   1143  C   GLU X  68      59.762  43.446  32.313  0.00  0.00            
ATOM   1144  O   GLU X  68      59.306  42.872  31.365  0.00  0.00            
ATOM   1145  N   TYR X  69      59.413  43.176  33.550  0.00  0.00            
ATOM   1146  H   TYR X  69      59.695  43.764  34.321  0.00  0.00            
ATOM   1147  CA  TYR X  69      58.315  42.219  33.877  0.00  0.00            
ATOM   1148  HA  TYR X  69      58.506  41.347  33.252  0.00  0.00            
ATOM   1149  CB  TYR X  69      58.381  41.656  35.298  0.00  0.00            
ATOM   1150  HB2 TYR X  69      58.186  42.499  35.962  0.00  0.00            
ATOM   1151  HB3 TYR X  69      57.596  40.917  35.457  0.00  0.00            
ATOM   1152  CG  TYR X  69      59.667  41.012  35.680  0.00  0.00            
ATOM   1153  CD1 TYR X  69      60.028  39.757  35.192  0.00  0.00            
ATOM   1154  HD1 TYR X  69      59.358  39.116  34.638  0.00  0.00            
ATOM   1155  CE1 TYR X  69      61.359  39.347  35.457  0.00  0.00            
ATOM   1156  HE1 TYR X  69      61.718  38.487  34.911  0.00  0.00            
ATOM   1157  CZ  TYR X  69      62.205  39.931  36.370  0.00  0.00            
ATOM   1158  OH  TYR X  69      63.421  39.372  36.589  0.00  0.00            
ATOM   1159  HH  TYR X  69      63.417  38.530  36.129  0.00  0.00            
ATOM   1160  CE2 TYR X  69      61.908  41.162  36.867  0.00  0.00            
ATOM   1161  HE2 TYR X  69      62.579  41.716  37.506  0.00  0.00            
ATOM   1162  CD2 TYR X  69      60.550  41.702  36.545  0.00  0.00            
ATOM   1163  HD2 TYR X  69      60.163  42.636  36.925  0.00  0.00            
ATOM   1164  C   TYR X  69      56.872  42.713  33.447  0.00  0.00            
ATOM   1165  O   TYR X  69      56.687  43.889  33.264  0.00  0.00            
ATOM   1166  N   VAL X  70      55.948  41.761  33.381  0.00  0.00            
ATOM   1167  H   VAL X  70      56.259  40.811  33.527  0.00  0.00            
ATOM   1168  CA  VAL X  70      54.507  41.975  33.316  0.00  0.00            
ATOM   1169  HA  VAL X  70      54.293  43.040  33.224  0.00  0.00            
ATOM   1170  CB  VAL X  70      53.866  41.286  32.019  0.00  0.00            
ATOM   1171  HB  VAL X  70      54.509  40.448  31.748  0.00  0.00            
ATOM   1172  CG1 VAL X  70      52.379  40.991  32.196  0.00  0.00            
ATOM   1173 HG11 VAL X  70      52.259  40.215  32.952  0.00  0.00            
ATOM   1174 HG12 VAL X  70      51.829  41.844  32.594  0.00  0.00            
ATOM   1175 HG13 VAL X  70      51.979  40.610  31.256  0.00  0.00            
ATOM   1176  CG2 VAL X  70      53.999  42.173  30.819  0.00  0.00            
ATOM   1177 HG21 VAL X  70      55.051  42.426  30.684  0.00  0.00            
ATOM   1178 HG22 VAL X  70      53.696  41.664  29.904  0.00  0.00            
ATOM   1179 HG23 VAL X  70      53.519  43.150  30.880  0.00  0.00            
ATOM   1180  C   VAL X  70      53.877  41.421  34.574  0.00  0.00            
ATOM   1181  O   VAL X  70      54.135  40.260  34.952  0.00  0.00            
ATOM   1182  N   PRO X  71      52.947  42.118  35.264  0.00  0.00            
ATOM   1183  CD  PRO X  71      52.627  43.549  35.059  0.00  0.00            
ATOM   1184  HD2 PRO X  71      52.141  43.651  34.088  0.00  0.00            
ATOM   1185  HD3 PRO X  71      53.506  44.187  35.145  0.00  0.00            
ATOM   1186  CG  PRO X  71      51.465  43.832  36.108  0.00  0.00            
ATOM   1187  HG2 PRO X  71      50.472  43.790  35.661  0.00  0.00            
ATOM   1188  HG3 PRO X  71      51.589  44.836  36.515  0.00  0.00            
ATOM   1189  CB  PRO X  71      51.757  42.780  37.135  0.00  0.00            
ATOM   1190  HB2 PRO X  71      50.854  42.564  37.706  0.00  0.00            
ATOM   1191  HB3 PRO X  71      52.612  43.109  37.725  0.00  0.00            
ATOM   1192  CA  PRO X  71      52.226  41.565  36.392  0.00  0.00            
ATOM   1193  HA  PRO X  71      52.945  41.000  36.985  0.00  0.00            
ATOM   1194  C   PRO X  71      51.035  40.729  35.938  0.00  0.00            
ATOM   1195  O   PRO X  71      50.247  41.174  35.088  0.00  0.00            
ATOM   1196  N   ILE X  72      50.903  39.519  36.467  0.00  0.00            
ATOM   1197  H   ILE X  72      51.586  39.199  37.139  0.00  0.00            
ATOM   1198  CA  ILE X  72      49.691  38.759  36.381  0.00  0.00            
ATOM   1199  HA  ILE X  72      49.080  39.341  35.690  0.00  0.00            
ATOM   1200  CB  ILE X  72      49.985  37.408  35.638  0.00  0.00            
ATOM   1201  HB  ILE X  72      48.991  37.001  35.453  0.00  0.00            
ATOM   1202  CG2 ILE X  72      50.590  37.623  34.187  0.00  0.00            
ATOM   1203 HG21 ILE X  72      50.644  36.729  33.565  0.00  0.00            
ATOM   1204 HG22 ILE X  72      49.883  38.256  33.651  0.00  0.00            
ATOM   1205 HG23 ILE X  72      51.577  38.084  34.226  0.00  0.00            
ATOM   1206  CG1 ILE X  72      50.816  36.512  36.570  0.00  0.00            
ATOM   1207 HG12 ILE X  72      51.878  36.680  36.395  0.00  0.00            
ATOM   1208 HG13 ILE X  72      50.478  36.634  37.599  0.00  0.00            
ATOM   1209  CD1 ILE X  72      50.601  34.989  36.373  0.00  0.00            
ATOM   1210 HD11 ILE X  72      51.122  34.370  37.103  0.00  0.00            
ATOM   1211 HD12 ILE X  72      49.544  34.734  36.454  0.00  0.00            
ATOM   1212 HD13 ILE X  72      50.899  34.757  35.350  0.00  0.00            
ATOM   1213  C   ILE X  72      48.904  38.612  37.677  0.00  0.00            
ATOM   1214  O   ILE X  72      47.693  38.517  37.631  0.00  0.00            
ATOM   1215  N   ALA X  73      49.504  38.870  38.824  0.00  0.00            
ATOM   1216  H   ALA X  73      50.496  39.051  38.883  0.00  0.00            
ATOM   1217  CA  ALA X  73      48.855  39.319  40.110  0.00  0.00            
ATOM   1218  HA  ALA X  73      47.872  39.723  39.870  0.00  0.00            
ATOM   1219  CB  ALA X  73      48.431  38.060  40.970  0.00  0.00            
ATOM   1220  HB1 ALA X  73      49.338  37.481  41.143  0.00  0.00            
ATOM   1221  HB2 ALA X  73      47.966  38.339  41.916  0.00  0.00            
ATOM   1222  HB3 ALA X  73      47.717  37.516  40.353  0.00  0.00            
ATOM   1223  C   ALA X  73      49.569  40.393  40.853  0.00  0.00            
ATOM   1224  O   ALA X  73      50.731  40.609  40.569  0.00  0.00            
ATOM   1225  N   ARG X  74      48.808  41.190  41.607  0.00  0.00            
ATOM   1226  H   ARG X  74      47.836  40.931  41.701  0.00  0.00            
ATOM   1227  CA  ARG X  74      49.358  41.988  42.698  0.00  0.00            
ATOM   1228  HA  ARG X  74      50.303  42.348  42.292  0.00  0.00            
ATOM   1229  CB  ARG X  74      48.521  43.252  42.903  0.00  0.00            
ATOM   1230  HB2 ARG X  74      48.139  43.625  41.953  0.00  0.00            
ATOM   1231  HB3 ARG X  74      47.676  43.037  43.558  0.00  0.00            
ATOM   1232  CG  ARG X  74      49.360  44.413  43.547  0.00  0.00            
ATOM   1233  HG2 ARG X  74      49.820  44.156  44.500  0.00  0.00            
ATOM   1234  HG3 ARG X  74      50.214  44.543  42.883  0.00  0.00            
ATOM   1235  CD  ARG X  74      48.591  45.687  43.773  0.00  0.00            
ATOM   1236  HD2 ARG X  74      47.671  45.472  44.317  0.00  0.00            
ATOM   1237  HD3 ARG X  74      49.194  46.388  44.351  0.00  0.00            
ATOM   1238  NE  ARG X  74      48.211  46.343  42.488  0.00  0.00            
ATOM   1239  HE  ARG X  74      47.221  46.383  42.292  0.00  0.00            
ATOM   1240  CZ  ARG X  74      48.858  47.178  41.691  0.00  0.00            
ATOM   1241  NH1 ARG X  74      50.164  47.443  41.651  0.00  0.00            
ATOM   1242 HH11 ARG X  74      50.842  47.164  42.346  0.00  0.00            
ATOM   1243 HH12 ARG X  74      50.523  48.083  40.957  0.00  0.00            
ATOM   1244  NH2 ARG X  74      48.202  47.593  40.676  0.00  0.00            
ATOM   1245 HH21 ARG X  74      47.319  47.157  40.451  0.00  0.00            
ATOM   1246 HH22 ARG X  74      48.672  48.196  40.016  0.00  0.00            
ATOM   1247  C   ARG X  74      49.744  41.135  43.966  0.00  0.00            
ATOM   1248  O   ARG X  74      49.087  40.146  44.156  0.00  0.00            
ATOM   1249  N   TRP X  75      50.665  41.492  44.818  0.00  0.00            
ATOM   1250  H   TRP X  75      51.103  42.383  44.632  0.00  0.00            
ATOM   1251  CA  TRP X  75      51.269  40.732  45.880  0.00  0.00            
ATOM   1252  HA  TRP X  75      50.606  39.912  46.155  0.00  0.00            
ATOM   1253  CB  TRP X  75      52.608  40.114  45.326  0.00  0.00            
ATOM   1254  HB2 TRP X  75      52.455  39.474  44.457  0.00  0.00            
ATOM   1255  HB3 TRP X  75      53.127  40.954  44.865  0.00  0.00            
ATOM   1256  CG  TRP X  75      53.431  39.302  46.345  0.00  0.00            
ATOM   1257  CD1 TRP X  75      54.596  39.684  46.896  0.00  0.00            
ATOM   1258  HD1 TRP X  75      55.187  40.552  46.642  0.00  0.00            
ATOM   1259  NE1 TRP X  75      54.972  38.774  47.868  0.00  0.00            
ATOM   1260  HE1 TRP X  75      55.721  38.862  48.540  0.00  0.00            
ATOM   1261  CE2 TRP X  75      54.045  37.799  47.996  0.00  0.00            
ATOM   1262  CZ2 TRP X  75      53.982  36.699  48.897  0.00  0.00            
ATOM   1263  HZ2 TRP X  75      54.777  36.460  49.588  0.00  0.00            
ATOM   1264  CH2 TRP X  75      52.791  35.956  48.878  0.00  0.00            
ATOM   1265  HH2 TRP X  75      52.787  35.060  49.481  0.00  0.00            
ATOM   1266  CZ3 TRP X  75      51.705  36.234  48.020  0.00  0.00            
ATOM   1267  HZ3 TRP X  75      50.809  35.634  48.083  0.00  0.00            
ATOM   1268  CE3 TRP X  75      51.856  37.344  47.151  0.00  0.00            
ATOM   1269  HE3 TRP X  75      51.103  37.545  46.403  0.00  0.00            
ATOM   1270  CD2 TRP X  75      52.945  38.182  47.123  0.00  0.00            
ATOM   1271  C   TRP X  75      51.576  41.530  47.109  0.00  0.00            
ATOM   1272  O   TRP X  75      52.425  42.456  47.051  0.00  0.00            
ATOM   1273  N   ASN X  76      51.057  41.065  48.275  0.00  0.00            
ATOM   1274  H   ASN X  76      50.346  40.352  48.194  0.00  0.00            
ATOM   1275  CA  ASN X  76      51.306  41.800  49.523  0.00  0.00            
ATOM   1276  HA  ASN X  76      50.443  41.631  50.168  0.00  0.00            
ATOM   1277  CB  ASN X  76      52.576  41.334  50.288  0.00  0.00            
ATOM   1278  HB2 ASN X  76      53.471  41.465  49.679  0.00  0.00            
ATOM   1279  HB3 ASN X  76      52.677  41.882  51.224  0.00  0.00            
ATOM   1280  CG  ASN X  76      52.430  39.869  50.837  0.00  0.00            
ATOM   1281  OD1 ASN X  76      51.354  39.585  51.297  0.00  0.00            
ATOM   1282  ND2 ASN X  76      53.371  39.030  50.763  0.00  0.00            
ATOM   1283 HD21 ASN X  76      53.299  38.261  51.414  0.00  0.00            
ATOM   1284 HD22 ASN X  76      54.246  39.312  50.343  0.00  0.00            
ATOM   1285  C   ASN X  76      51.079  43.357  49.396  0.00  0.00            
ATOM   1286  O   ASN X  76      51.878  44.031  49.976  0.00  0.00            
ATOM   1287  N   ASP X  77      50.082  43.890  48.623  0.00  0.00            
ATOM   1288  H   ASP X  77      49.653  43.128  48.118  0.00  0.00            
ATOM   1289  CA  ASP X  77      49.889  45.263  48.195  0.00  0.00            
ATOM   1290  HA  ASP X  77      48.991  45.275  47.576  0.00  0.00            
ATOM   1291  CB  ASP X  77      49.437  46.156  49.379  0.00  0.00            
ATOM   1292  HB2 ASP X  77      50.328  46.242  50.000  0.00  0.00            
ATOM   1293  HB3 ASP X  77      49.313  47.160  48.972  0.00  0.00            
ATOM   1294  CG  ASP X  77      48.185  45.687  50.227  0.00  0.00            
ATOM   1295  OD1 ASP X  77      48.126  45.913  51.424  0.00  0.00            
ATOM   1296  OD2 ASP X  77      47.206  45.209  49.618  0.00  0.00            
ATOM   1297  C   ASP X  77      51.052  45.920  47.472  0.00  0.00            
ATOM   1298  O   ASP X  77      51.019  46.246  46.321  0.00  0.00            
ATOM   1299  N   GLN X  78      52.158  46.030  48.179  0.00  0.00            
ATOM   1300  H   GLN X  78      52.053  45.656  49.111  0.00  0.00            
ATOM   1301  CA  GLN X  78      53.398  46.794  47.963  0.00  0.00            
ATOM   1302  HA  GLN X  78      53.098  47.814  47.722  0.00  0.00            
ATOM   1303  CB  GLN X  78      54.231  46.789  49.221  0.00  0.00            
ATOM   1304  HB2 GLN X  78      54.441  45.803  49.636  0.00  0.00            
ATOM   1305  HB3 GLN X  78      55.232  47.091  48.914  0.00  0.00            
ATOM   1306  CG  GLN X  78      53.641  47.674  50.282  0.00  0.00            
ATOM   1307  HG2 GLN X  78      53.380  48.602  49.774  0.00  0.00            
ATOM   1308  HG3 GLN X  78      52.703  47.229  50.614  0.00  0.00            
ATOM   1309  CD  GLN X  78      54.494  47.942  51.517  0.00  0.00            
ATOM   1310  OE1 GLN X  78      55.220  48.930  51.627  0.00  0.00            
ATOM   1311  NE2 GLN X  78      54.623  47.005  52.473  0.00  0.00            
ATOM   1312 HE21 GLN X  78      55.290  47.090  53.227  0.00  0.00            
ATOM   1313 HE22 GLN X  78      54.066  46.163  52.446  0.00  0.00            
ATOM   1314  C   GLN X  78      54.281  46.299  46.762  0.00  0.00            
ATOM   1315  O   GLN X  78      55.389  46.832  46.541  0.00  0.00            
ATOM   1316  N   HIP X  79      53.888  45.291  45.972  0.00  0.00            
ATOM   1317  H   HIP X  79      52.957  44.921  46.101  0.00  0.00            
ATOM   1318  CA  HIP X  79      54.695  44.487  45.020  0.00  0.00            
ATOM   1319  HA  HIP X  79      55.432  45.130  44.539  0.00  0.00            
ATOM   1320  CB  HIP X  79      55.537  43.426  45.778  0.00  0.00            
ATOM   1321  HB2 HIP X  79      55.102  42.433  45.662  0.00  0.00            
ATOM   1322  HB3 HIP X  79      56.532  43.404  45.332  0.00  0.00            
ATOM   1323  CG  HIP X  79      55.801  43.651  47.215  0.00  0.00            
ATOM   1324  ND1 HIP X  79      56.770  44.465  47.735  0.00  0.00            
ATOM   1325  HD1 HIP X  79      57.462  44.967  47.196  0.00  0.00            
ATOM   1326  CE1 HIP X  79      56.811  44.339  49.065  0.00  0.00            
ATOM   1327  HE1 HIP X  79      57.552  44.730  49.746  0.00  0.00            
ATOM   1328  NE2 HIP X  79      55.920  43.365  49.412  0.00  0.00            
ATOM   1329  HE2 HIP X  79      55.838  42.812  50.253  0.00  0.00            
ATOM   1330  CD2 HIP X  79      55.216  43.053  48.247  0.00  0.00            
ATOM   1331  HD2 HIP X  79      54.480  42.263  48.223  0.00  0.00            
ATOM   1332  C   HIP X  79      53.825  43.779  43.969  0.00  0.00            
ATOM   1333  O   HIP X  79      52.590  43.601  44.112  0.00  0.00            
ATOM   1334  N   MET X  80      54.424  43.285  42.828  0.00  0.00            
ATOM   1335  H   MET X  80      55.388  43.504  42.618  0.00  0.00            
ATOM   1336  CA  MET X  80      53.624  42.431  41.914  0.00  0.00            
ATOM   1337  HA  MET X  80      52.698  42.092  42.377  0.00  0.00            
ATOM   1338  CB  MET X  80      53.324  43.104  40.540  0.00  0.00            
ATOM   1339  HB2 MET X  80      54.308  43.373  40.155  0.00  0.00            
ATOM   1340  HB3 MET X  80      52.731  42.458  39.893  0.00  0.00            
ATOM   1341  CG  MET X  80      52.404  44.327  40.824  0.00  0.00            
ATOM   1342  HG2 MET X  80      51.528  43.918  41.329  0.00  0.00            
ATOM   1343  HG3 MET X  80      52.769  45.026  41.576  0.00  0.00            
ATOM   1344  SD  MET X  80      51.651  45.252  39.428  0.00  0.00            
ATOM   1345  CE  MET X  80      53.093  46.181  38.884  0.00  0.00            
ATOM   1346  HE1 MET X  80      53.259  47.066  39.498  0.00  0.00            
ATOM   1347  HE2 MET X  80      53.909  45.463  38.801  0.00  0.00            
ATOM   1348  HE3 MET X  80      52.796  46.528  37.895  0.00  0.00            
ATOM   1349  C   MET X  80      54.287  41.064  41.754  0.00  0.00            
ATOM   1350  O   MET X  80      55.405  40.872  42.221  0.00  0.00            
ATOM   1351  N   VAL X  81      53.636  40.155  41.050  0.00  0.00            
ATOM   1352  H   VAL X  81      52.772  40.447  40.616  0.00  0.00            
ATOM   1353  CA  VAL X  81      54.348  38.892  40.590  0.00  0.00            
ATOM   1354  HA  VAL X  81      55.421  39.085  40.602  0.00  0.00            
ATOM   1355  CB  VAL X  81      54.057  37.708  41.506  0.00  0.00            
ATOM   1356  HB  VAL X  81      54.329  37.973  42.527  0.00  0.00            
ATOM   1357  CG1 VAL X  81      52.525  37.422  41.725  0.00  0.00            
ATOM   1358 HG11 VAL X  81      52.432  36.529  42.342  0.00  0.00            
ATOM   1359 HG12 VAL X  81      52.062  38.225  42.299  0.00  0.00            
ATOM   1360 HG13 VAL X  81      51.977  37.307  40.790  0.00  0.00            
ATOM   1361  CG2 VAL X  81      54.805  36.458  41.124  0.00  0.00            
ATOM   1362 HG21 VAL X  81      54.617  35.620  41.795  0.00  0.00            
ATOM   1363 HG22 VAL X  81      54.478  36.149  40.131  0.00  0.00            
ATOM   1364 HG23 VAL X  81      55.884  36.603  41.065  0.00  0.00            
ATOM   1365  C   VAL X  81      54.090  38.513  39.119  0.00  0.00            
ATOM   1366  O   VAL X  81      52.959  38.548  38.662  0.00  0.00            
ATOM   1367  N   ASP X  82      55.202  38.343  38.381  0.00  0.00            
ATOM   1368  H   ASP X  82      56.059  38.539  38.878  0.00  0.00            
ATOM   1369  CA  ASP X  82      55.276  37.750  36.973  0.00  0.00            
ATOM   1370  HA  ASP X  82      54.581  38.207  36.268  0.00  0.00            
ATOM   1371  CB  ASP X  82      56.731  37.952  36.557  0.00  0.00            
ATOM   1372  HB2 ASP X  82      56.773  39.041  36.559  0.00  0.00            
ATOM   1373  HB3 ASP X  82      57.343  37.645  37.405  0.00  0.00            
ATOM   1374  CG  ASP X  82      57.328  37.315  35.278  0.00  0.00            
ATOM   1375  OD1 ASP X  82      58.453  36.718  35.360  0.00  0.00            
ATOM   1376  OD2 ASP X  82      56.720  37.329  34.184  0.00  0.00            
ATOM   1377  C   ASP X  82      54.942  36.252  36.937  0.00  0.00            
ATOM   1378  O   ASP X  82      55.388  35.499  37.850  0.00  0.00            
ATOM   1379  N   ALA X  83      54.321  35.780  35.810  0.00  0.00            
ATOM   1380  H   ALA X  83      53.891  36.386  35.126  0.00  0.00            
ATOM   1381  CA  ALA X  83      54.023  34.296  35.784  0.00  0.00            
ATOM   1382  HA  ALA X  83      53.395  33.992  36.621  0.00  0.00            
ATOM   1383  CB  ALA X  83      53.380  34.050  34.383  0.00  0.00            
ATOM   1384  HB1 ALA X  83      54.105  34.248  33.594  0.00  0.00            
ATOM   1385  HB2 ALA X  83      52.933  33.060  34.291  0.00  0.00            
ATOM   1386  HB3 ALA X  83      52.642  34.825  34.174  0.00  0.00            
ATOM   1387  C   ALA X  83      55.235  33.294  35.898  0.00  0.00            
ATOM   1388  O   ALA X  83      55.124  32.189  36.511  0.00  0.00            
ATOM   1389  N   GLU X  84      56.470  33.639  35.498  0.00  0.00            
ATOM   1390  H   GLU X  84      56.596  34.531  35.042  0.00  0.00            
ATOM   1391  CA  GLU X  84      57.678  32.749  35.568  0.00  0.00            
ATOM   1392  HA  GLU X  84      57.392  31.704  35.450  0.00  0.00            
ATOM   1393  CB  GLU X  84      58.681  33.023  34.414  0.00  0.00            
ATOM   1394  HB2 GLU X  84      58.173  33.429  33.539  0.00  0.00            
ATOM   1395  HB3 GLU X  84      59.539  33.651  34.658  0.00  0.00            
ATOM   1396  CG  GLU X  84      59.262  31.651  33.921  0.00  0.00            
ATOM   1397  HG2 GLU X  84      59.898  31.342  34.750  0.00  0.00            
ATOM   1398  HG3 GLU X  84      58.388  31.012  33.793  0.00  0.00            
ATOM   1399  CD  GLU X  84      60.041  31.872  32.663  0.00  0.00            
ATOM   1400  OE1 GLU X  84      59.984  31.091  31.685  0.00  0.00            
ATOM   1401  OE2 GLU X  84      60.805  32.823  32.535  0.00  0.00            
ATOM   1402  C   GLU X  84      58.220  32.700  37.027  0.00  0.00            
ATOM   1403  O   GLU X  84      59.218  32.127  37.542  0.00  0.00            
ATOM   1404  N   GLY X  85      57.580  33.480  37.878  0.00  0.00            
ATOM   1405  H   GLY X  85      56.739  33.891  37.498  0.00  0.00            
ATOM   1406  CA  GLY X  85      57.651  33.420  39.325  0.00  0.00            
ATOM   1407  HA2 GLY X  85      56.638  33.585  39.693  0.00  0.00            
ATOM   1408  HA3 GLY X  85      58.047  32.455  39.640  0.00  0.00            
ATOM   1409  C   GLY X  85      58.569  34.515  39.858  0.00  0.00            
ATOM   1410  O   GLY X  85      58.928  34.502  41.032  0.00  0.00            
ATOM   1411  N   ASN X  86      58.835  35.510  39.005  0.00  0.00            
ATOM   1412  H   ASN X  86      58.562  35.465  38.033  0.00  0.00            
ATOM   1413  CA  ASN X  86      59.535  36.716  39.506  0.00  0.00            
ATOM   1414  HA  ASN X  86      60.380  36.366  40.099  0.00  0.00            
ATOM   1415  CB  ASN X  86      60.301  37.260  38.260  0.00  0.00            
ATOM   1416  HB2 ASN X  86      59.612  37.714  37.547  0.00  0.00            
ATOM   1417  HB3 ASN X  86      61.085  37.980  38.492  0.00  0.00            
ATOM   1418  CG  ASN X  86      61.090  36.237  37.503  0.00  0.00            
ATOM   1419  OD1 ASN X  86      62.199  35.995  37.873  0.00  0.00            
ATOM   1420  ND2 ASN X  86      60.638  35.629  36.419  0.00  0.00            
ATOM   1421 HD21 ASN X  86      61.294  35.053  35.910  0.00  0.00            
ATOM   1422 HD22 ASN X  86      59.737  35.805  35.998  0.00  0.00            
ATOM   1423  C   ASN X  86      58.655  37.808  40.237  0.00  0.00            
ATOM   1424  O   ASN X  86      57.604  38.200  39.755  0.00  0.00            
ATOM   1425  N   THR X  87      59.190  38.408  41.348  0.00  0.00            
ATOM   1426  H   THR X  87      60.101  38.119  41.675  0.00  0.00            
ATOM   1427  CA  THR X  87      58.438  39.421  42.143  0.00  0.00            
ATOM   1428  HA  THR X  87      57.549  39.717  41.587  0.00  0.00            
ATOM   1429  CB  THR X  87      57.776  38.897  43.380  0.00  0.00            
ATOM   1430  HB  THR X  87      57.041  38.118  43.177  0.00  0.00            
ATOM   1431  CG2 THR X  87      58.817  38.339  44.364  0.00  0.00            
ATOM   1432 HG21 THR X  87      59.570  39.047  44.711  0.00  0.00            
ATOM   1433 HG22 THR X  87      58.453  37.918  45.301  0.00  0.00            
ATOM   1434 HG23 THR X  87      59.366  37.532  43.879  0.00  0.00            
ATOM   1435  OG1 THR X  87      57.060  39.847  44.108  0.00  0.00            
ATOM   1436  HG1 THR X  87      56.342  40.138  43.542  0.00  0.00            
ATOM   1437  C   THR X  87      59.268  40.717  42.410  0.00  0.00            
ATOM   1438  O   THR X  87      60.465  40.784  42.320  0.00  0.00            
ATOM   1439  N   PHE X  88      58.534  41.770  42.583  0.00  0.00            
ATOM   1440  H   PHE X  88      57.532  41.661  42.647  0.00  0.00            
ATOM   1441  CA  PHE X  88      59.072  43.083  42.237  0.00  0.00            
ATOM   1442  HA  PHE X  88      60.103  43.200  42.568  0.00  0.00            
ATOM   1443  CB  PHE X  88      59.201  43.278  40.716  0.00  0.00            
ATOM   1444  HB2 PHE X  88      59.680  44.230  40.486  0.00  0.00            
ATOM   1445  HB3 PHE X  88      59.973  42.582  40.392  0.00  0.00            
ATOM   1446  CG  PHE X  88      57.998  43.010  39.769  0.00  0.00            
ATOM   1447  CD1 PHE X  88      57.625  41.710  39.314  0.00  0.00            
ATOM   1448  HD1 PHE X  88      58.108  40.807  39.658  0.00  0.00            
ATOM   1449  CE1 PHE X  88      56.570  41.510  38.472  0.00  0.00            
ATOM   1450  HE1 PHE X  88      56.361  40.534  38.059  0.00  0.00            
ATOM   1451  CZ  PHE X  88      55.889  42.608  37.902  0.00  0.00            
ATOM   1452  HZ  PHE X  88      55.265  42.473  37.031  0.00  0.00            
ATOM   1453  CE2 PHE X  88      56.225  43.930  38.365  0.00  0.00            
ATOM   1454  HE2 PHE X  88      55.761  44.825  37.977  0.00  0.00            
ATOM   1455  CD2 PHE X  88      57.272  44.109  39.262  0.00  0.00            
ATOM   1456  HD2 PHE X  88      57.435  45.113  39.624  0.00  0.00            
ATOM   1457  C   PHE X  88      58.252  44.286  42.802  0.00  0.00            
ATOM   1458  O   PHE X  88      57.063  44.352  42.534  0.00  0.00            
ATOM   1459  N   SER X  89      58.881  45.295  43.474  0.00  0.00            
ATOM   1460  H   SER X  89      59.828  45.146  43.792  0.00  0.00            
ATOM   1461  CA  SER X  89      58.064  46.495  43.878  0.00  0.00            
ATOM   1462  HA  SER X  89      57.010  46.226  43.931  0.00  0.00            
ATOM   1463  CB  SER X  89      58.410  47.020  45.294  0.00  0.00            
ATOM   1464  HB2 SER X  89      59.396  47.470  45.179  0.00  0.00            
ATOM   1465  HB3 SER X  89      57.624  47.613  45.761  0.00  0.00            
ATOM   1466  OG  SER X  89      58.721  45.974  46.238  0.00  0.00            
ATOM   1467  HG  SER X  89      59.649  46.019  46.481  0.00  0.00            
ATOM   1468  C   SER X  89      58.189  47.575  42.860  0.00  0.00            
ATOM   1469  O   SER X  89      59.237  47.719  42.219  0.00  0.00            
ATOM   1470  N   VAL X  90      57.117  48.385  42.699  0.00  0.00            
ATOM   1471  H   VAL X  90      56.294  48.143  43.233  0.00  0.00            
ATOM   1472  CA  VAL X  90      57.226  49.573  41.854  0.00  0.00            
ATOM   1473  HA  VAL X  90      58.220  50.017  41.897  0.00  0.00            
ATOM   1474  CB  VAL X  90      56.994  49.244  40.347  0.00  0.00            
ATOM   1475  HB  VAL X  90      57.791  48.543  40.100  0.00  0.00            
ATOM   1476  CG1 VAL X  90      55.682  48.493  40.063  0.00  0.00            
ATOM   1477 HG11 VAL X  90      55.702  47.534  40.581  0.00  0.00            
ATOM   1478 HG12 VAL X  90      54.825  49.079  40.397  0.00  0.00            
ATOM   1479 HG13 VAL X  90      55.476  48.266  39.018  0.00  0.00            
ATOM   1480  CG2 VAL X  90      57.136  50.345  39.353  0.00  0.00            
ATOM   1481 HG21 VAL X  90      58.155  50.687  39.537  0.00  0.00            
ATOM   1482 HG22 VAL X  90      57.019  50.002  38.325  0.00  0.00            
ATOM   1483 HG23 VAL X  90      56.406  51.126  39.567  0.00  0.00            
ATOM   1484  C   VAL X  90      56.299  50.663  42.400  0.00  0.00            
ATOM   1485  O   VAL X  90      55.281  50.330  43.037  0.00  0.00            
ATOM   1486  N   PRO X  91      56.642  52.011  42.288  0.00  0.00            
ATOM   1487  CD  PRO X  91      57.881  52.590  41.774  0.00  0.00            
ATOM   1488  HD2 PRO X  91      57.844  52.868  40.720  0.00  0.00            
ATOM   1489  HD3 PRO X  91      58.799  52.021  41.924  0.00  0.00            
ATOM   1490  CG  PRO X  91      58.159  53.935  42.534  0.00  0.00            
ATOM   1491  HG2 PRO X  91      58.726  54.631  41.916  0.00  0.00            
ATOM   1492  HG3 PRO X  91      58.642  53.858  43.508  0.00  0.00            
ATOM   1493  CB  PRO X  91      56.705  54.329  42.843  0.00  0.00            
ATOM   1494  HB2 PRO X  91      56.408  54.802  41.907  0.00  0.00            
ATOM   1495  HB3 PRO X  91      56.552  55.000  43.689  0.00  0.00            
ATOM   1496  CA  PRO X  91      55.994  53.057  43.025  0.00  0.00            
ATOM   1497  HA  PRO X  91      56.116  52.729  44.057  0.00  0.00            
ATOM   1498  C   PRO X  91      54.482  53.201  42.736  0.00  0.00            
ATOM   1499  O   PRO X  91      54.151  53.110  41.570  0.00  0.00            
ATOM   1500  N   PRO X  92      53.530  53.316  43.693  0.00  0.00            
ATOM   1501  CD  PRO X  92      53.847  53.640  45.018  0.00  0.00            
ATOM   1502  HD2 PRO X  92      54.141  54.682  45.144  0.00  0.00            
ATOM   1503  HD3 PRO X  92      54.661  52.990  45.341  0.00  0.00            
ATOM   1504  CG  PRO X  92      52.562  53.442  45.725  0.00  0.00            
ATOM   1505  HG2 PRO X  92      52.506  54.094  46.597  0.00  0.00            
ATOM   1506  HG3 PRO X  92      52.460  52.410  46.063  0.00  0.00            
ATOM   1507  CB  PRO X  92      51.466  53.791  44.694  0.00  0.00            
ATOM   1508  HB2 PRO X  92      51.328  54.868  44.588  0.00  0.00            
ATOM   1509  HB3 PRO X  92      50.485  53.369  44.911  0.00  0.00            
ATOM   1510  CA  PRO X  92      52.119  53.221  43.504  0.00  0.00            
ATOM   1511  HA  PRO X  92      51.983  52.139  43.513  0.00  0.00            
ATOM   1512  C   PRO X  92      51.526  53.877  42.222  0.00  0.00            
ATOM   1513  O   PRO X  92      50.768  53.160  41.560  0.00  0.00            
ATOM   1514  N   GLU X  93      51.830  55.180  41.967  0.00  0.00            
ATOM   1515  H   GLU X  93      52.472  55.688  42.560  0.00  0.00            
ATOM   1516  CA  GLU X  93      51.268  55.927  40.900  0.00  0.00            
ATOM   1517  HA  GLU X  93      50.199  55.987  41.107  0.00  0.00            
ATOM   1518  CB  GLU X  93      51.618  57.439  41.108  0.00  0.00            
ATOM   1519  HB2 GLU X  93      51.364  57.621  42.152  0.00  0.00            
ATOM   1520  HB3 GLU X  93      52.683  57.556  40.906  0.00  0.00            
ATOM   1521  CG  GLU X  93      50.864  58.492  40.185  0.00  0.00            
ATOM   1522  HG2 GLU X  93      51.207  59.497  40.431  0.00  0.00            
ATOM   1523  HG3 GLU X  93      51.166  58.419  39.140  0.00  0.00            
ATOM   1524  CD  GLU X  93      49.309  58.694  40.359  0.00  0.00            
ATOM   1525  OE1 GLU X  93      48.800  58.440  41.445  0.00  0.00            
ATOM   1526  OE2 GLU X  93      48.745  59.252  39.373  0.00  0.00            
ATOM   1527  C   GLU X  93      51.680  55.445  39.415  0.00  0.00            
ATOM   1528  O   GLU X  93      51.050  55.813  38.408  0.00  0.00            
ATOM   1529  N   ARG X  94      52.781  54.694  39.400  0.00  0.00            
ATOM   1530  H   ARG X  94      53.114  54.251  40.244  0.00  0.00            
ATOM   1531  CA  ARG X  94      53.130  54.011  38.209  0.00  0.00            
ATOM   1532  HA  ARG X  94      52.908  54.682  37.379  0.00  0.00            
ATOM   1533  CB  ARG X  94      54.670  53.748  38.141  0.00  0.00            
ATOM   1534  HB2 ARG X  94      55.029  52.963  38.806  0.00  0.00            
ATOM   1535  HB3 ARG X  94      54.982  53.355  37.173  0.00  0.00            
ATOM   1536  CG  ARG X  94      55.593  54.976  38.368  0.00  0.00            
ATOM   1537  HG2 ARG X  94      55.248  55.732  37.662  0.00  0.00            
ATOM   1538  HG3 ARG X  94      55.485  55.354  39.385  0.00  0.00            
ATOM   1539  CD  ARG X  94      57.001  54.561  38.135  0.00  0.00            
ATOM   1540  HD2 ARG X  94      57.189  53.532  38.440  0.00  0.00            
ATOM   1541  HD3 ARG X  94      57.132  54.616  37.054  0.00  0.00            
ATOM   1542  NE  ARG X  94      57.871  55.494  38.873  0.00  0.00            
ATOM   1543  HE  ARG X  94      57.421  56.110  39.535  0.00  0.00            
ATOM   1544  CZ  ARG X  94      59.172  55.572  38.727  0.00  0.00            
ATOM   1545  NH1 ARG X  94      59.937  54.940  37.873  0.00  0.00            
ATOM   1546 HH11 ARG X  94      59.590  54.245  37.227  0.00  0.00            
ATOM   1547 HH12 ARG X  94      60.914  55.172  37.760  0.00  0.00            
ATOM   1548  NH2 ARG X  94      59.922  56.193  39.571  0.00  0.00            
ATOM   1549 HH21 ARG X  94      59.516  56.630  40.386  0.00  0.00            
ATOM   1550 HH22 ARG X  94      60.917  56.096  39.423  0.00  0.00            
ATOM   1551  C   ARG X  94      52.261  52.744  37.840  0.00  0.00            
ATOM   1552  O   ARG X  94      52.364  52.222  36.762  0.00  0.00            
ATOM   1553  N   THR X  95      51.421  52.275  38.801  0.00  0.00            
ATOM   1554  H   THR X  95      51.312  52.787  39.665  0.00  0.00            
ATOM   1555  CA  THR X  95      50.764  51.017  38.683  0.00  0.00            
ATOM   1556  HA  THR X  95      50.862  50.692  37.647  0.00  0.00            
ATOM   1557  CB  THR X  95      51.620  49.963  39.420  0.00  0.00            
ATOM   1558  HB  THR X  95      52.596  50.036  38.940  0.00  0.00            
ATOM   1559  CG2 THR X  95      51.973  50.239  40.851  0.00  0.00            
ATOM   1560 HG21 THR X  95      51.062  50.302  41.445  0.00  0.00            
ATOM   1561 HG22 THR X  95      52.566  49.407  41.231  0.00  0.00            
ATOM   1562 HG23 THR X  95      52.542  51.169  40.877  0.00  0.00            
ATOM   1563  OG1 THR X  95      51.044  48.694  39.277  0.00  0.00            
ATOM   1564  HG1 THR X  95      50.960  48.475  38.346  0.00  0.00            
ATOM   1565  C   THR X  95      49.329  50.871  39.150  0.00  0.00            
ATOM   1566  O   THR X  95      48.605  49.974  38.649  0.00  0.00            
ATOM   1567  N   SER X  96      48.938  51.697  40.077  0.00  0.00            
ATOM   1568  H   SER X  96      49.545  52.450  40.365  0.00  0.00            
ATOM   1569  CA  SER X  96      47.755  51.445  40.941  0.00  0.00            
ATOM   1570  HA  SER X  96      47.905  50.498  41.460  0.00  0.00            
ATOM   1571  CB  SER X  96      47.570  52.454  42.020  0.00  0.00            
ATOM   1572  HB2 SER X  96      48.510  52.664  42.532  0.00  0.00            
ATOM   1573  HB3 SER X  96      47.376  53.449  41.620  0.00  0.00            
ATOM   1574  OG  SER X  96      46.564  52.097  42.912  0.00  0.00            
ATOM   1575  HG  SER X  96      46.752  51.324  43.449  0.00  0.00            
ATOM   1576  C   SER X  96      46.396  51.314  40.197  0.00  0.00            
ATOM   1577  O   SER X  96      45.548  50.527  40.541  0.00  0.00            
ATOM   1578  N   LYS X  97      46.258  51.936  39.017  0.00  0.00            
ATOM   1579  H   LYS X  97      47.118  52.374  38.720  0.00  0.00            
ATOM   1580  CA  LYS X  97      45.116  51.806  38.175  0.00  0.00            
ATOM   1581  HA  LYS X  97      44.222  51.770  38.797  0.00  0.00            
ATOM   1582  CB  LYS X  97      44.848  53.080  37.277  0.00  0.00            
ATOM   1583  HB2 LYS X  97      45.811  53.370  36.856  0.00  0.00            
ATOM   1584  HB3 LYS X  97      44.240  52.781  36.423  0.00  0.00            
ATOM   1585  CG  LYS X  97      44.069  54.182  38.127  0.00  0.00            
ATOM   1586  HG2 LYS X  97      43.085  53.793  38.390  0.00  0.00            
ATOM   1587  HG3 LYS X  97      44.555  54.313  39.094  0.00  0.00            
ATOM   1588  CD  LYS X  97      43.799  55.620  37.466  0.00  0.00            
ATOM   1589  HD2 LYS X  97      44.731  56.152  37.278  0.00  0.00            
ATOM   1590  HD3 LYS X  97      43.262  55.312  36.568  0.00  0.00            
ATOM   1591  CE  LYS X  97      42.853  56.514  38.333  0.00  0.00            
ATOM   1592  HE2 LYS X  97      42.313  57.274  37.768  0.00  0.00            
ATOM   1593  HE3 LYS X  97      42.072  55.870  38.737  0.00  0.00            
ATOM   1594  NZ  LYS X  97      43.585  57.112  39.428  0.00  0.00            
ATOM   1595  HZ1 LYS X  97      42.962  57.767  39.877  0.00  0.00            
ATOM   1596  HZ2 LYS X  97      43.832  56.449  40.149  0.00  0.00            
ATOM   1597  HZ3 LYS X  97      44.398  57.562  39.033  0.00  0.00            
ATOM   1598  C   LYS X  97      45.010  50.488  37.401  0.00  0.00            
ATOM   1599  O   LYS X  97      44.051  50.294  36.636  0.00  0.00            
ATOM   1600  N   GLN X  98      46.084  49.715  37.376  0.00  0.00            
ATOM   1601  H   GLN X  98      46.855  50.006  37.961  0.00  0.00            
ATOM   1602  CA  GLN X  98      46.039  48.378  36.760  0.00  0.00            
ATOM   1603  HA  GLN X  98      45.596  48.528  35.775  0.00  0.00            
ATOM   1604  CB  GLN X  98      47.449  47.796  36.579  0.00  0.00            
ATOM   1605  HB2 GLN X  98      47.849  47.918  37.585  0.00  0.00            
ATOM   1606  HB3 GLN X  98      47.328  46.747  36.309  0.00  0.00            
ATOM   1607  CG  GLN X  98      48.414  48.388  35.502  0.00  0.00            
ATOM   1608  HG2 GLN X  98      48.209  47.952  34.525  0.00  0.00            
ATOM   1609  HG3 GLN X  98      48.399  49.477  35.543  0.00  0.00            
ATOM   1610  CD  GLN X  98      49.842  48.018  35.818  0.00  0.00            
ATOM   1611  OE1 GLN X  98      50.448  48.476  36.793  0.00  0.00            
ATOM   1612  NE2 GLN X  98      50.469  47.192  35.040  0.00  0.00            
ATOM   1613 HE21 GLN X  98      51.450  47.029  35.216  0.00  0.00            
ATOM   1614 HE22 GLN X  98      49.947  46.622  34.390  0.00  0.00            
ATOM   1615  C   GLN X  98      45.081  47.490  37.463  0.00  0.00            
ATOM   1616  O   GLN X  98      45.104  47.461  38.726  0.00  0.00            
ATOM   1617  N   VAL X  99      44.205  46.752  36.792  0.00  0.00            
ATOM   1618  H   VAL X  99      44.274  46.865  35.791  0.00  0.00            
ATOM   1619  CA  VAL X  99      43.098  45.984  37.323  0.00  0.00            
ATOM   1620  HA  VAL X  99      42.875  46.299  38.343  0.00  0.00            
ATOM   1621  CB  VAL X  99      41.804  46.268  36.540  0.00  0.00            
ATOM   1622  HB  VAL X  99      41.995  45.912  35.527  0.00  0.00            
ATOM   1623  CG1 VAL X  99      40.587  45.579  37.104  0.00  0.00            
ATOM   1624 HG11 VAL X  99      40.742  44.501  37.068  0.00  0.00            
ATOM   1625 HG12 VAL X  99      40.418  45.893  38.134  0.00  0.00            
ATOM   1626 HG13 VAL X  99      39.738  45.818  36.464  0.00  0.00            
ATOM   1627  CG2 VAL X  99      41.385  47.752  36.568  0.00  0.00            
ATOM   1628 HG21 VAL X  99      40.319  47.910  36.408  0.00  0.00            
ATOM   1629 HG22 VAL X  99      41.657  48.199  37.524  0.00  0.00            
ATOM   1630 HG23 VAL X  99      42.027  48.177  35.797  0.00  0.00            
ATOM   1631  C   VAL X  99      43.525  44.559  37.331  0.00  0.00            
ATOM   1632  O   VAL X  99      43.386  43.914  36.260  0.00  0.00            
ATOM   1633  N   LEU X 100      44.117  44.125  38.449  0.00  0.00            
ATOM   1634  H   LEU X 100      44.120  44.751  39.241  0.00  0.00            
ATOM   1635  CA  LEU X 100      44.718  42.831  38.674  0.00  0.00            
ATOM   1636  HA  LEU X 100      44.703  42.207  37.780  0.00  0.00            
ATOM   1637  CB  LEU X 100      46.144  43.017  39.219  0.00  0.00            
ATOM   1638  HB2 LEU X 100      46.153  43.725  40.047  0.00  0.00            
ATOM   1639  HB3 LEU X 100      46.539  42.076  39.602  0.00  0.00            
ATOM   1640  CG  LEU X 100      47.066  43.634  38.248  0.00  0.00            
ATOM   1641  HG  LEU X 100      46.483  44.390  37.721  0.00  0.00            
ATOM   1642  CD1 LEU X 100      48.212  44.386  38.913  0.00  0.00            
ATOM   1643 HD11 LEU X 100      49.026  44.744  38.282  0.00  0.00            
ATOM   1644 HD12 LEU X 100      47.772  45.299  39.313  0.00  0.00            
ATOM   1645 HD13 LEU X 100      48.666  43.810  39.719  0.00  0.00            
ATOM   1646  CD2 LEU X 100      47.616  42.557  37.282  0.00  0.00            
ATOM   1647 HD21 LEU X 100      48.273  42.949  36.506  0.00  0.00            
ATOM   1648 HD22 LEU X 100      48.129  41.858  37.943  0.00  0.00            
ATOM   1649 HD23 LEU X 100      46.793  41.954  36.900  0.00  0.00            
ATOM   1650  C   LEU X 100      43.948  42.111  39.789  0.00  0.00            
ATOM   1651  O   LEU X 100      43.464  42.717  40.773  0.00  0.00            
ATOM   1652  N   PRO X 101      43.956  40.768  39.791  0.00  0.00            
ATOM   1653  CD  PRO X 101      44.369  39.910  38.711  0.00  0.00            
ATOM   1654  HD2 PRO X 101      45.244  40.268  38.168  0.00  0.00            
ATOM   1655  HD3 PRO X 101      43.515  39.802  38.043  0.00  0.00            
ATOM   1656  CG  PRO X 101      44.605  38.572  39.320  0.00  0.00            
ATOM   1657  HG2 PRO X 101      45.657  38.330  39.473  0.00  0.00            
ATOM   1658  HG3 PRO X 101      44.285  37.741  38.692  0.00  0.00            
ATOM   1659  CB  PRO X 101      43.819  38.574  40.649  0.00  0.00            
ATOM   1660  HB2 PRO X 101      44.313  38.008  41.439  0.00  0.00            
ATOM   1661  HB3 PRO X 101      42.824  38.170  40.459  0.00  0.00            
ATOM   1662  CA  PRO X 101      43.714  40.054  41.078  0.00  0.00            
ATOM   1663  HA  PRO X 101      42.774  40.311  41.566  0.00  0.00            
ATOM   1664  C   PRO X 101      44.837  40.317  42.120  0.00  0.00            
ATOM   1665  O   PRO X 101      46.037  40.438  41.851  0.00  0.00            
ATOM   1666  N   MET X 102      44.342  40.335  43.401  0.00  0.00            
ATOM   1667  H   MET X 102      43.343  40.229  43.503  0.00  0.00            
ATOM   1668  CA  MET X 102      45.088  40.552  44.631  0.00  0.00            
ATOM   1669  HA  MET X 102      46.032  41.060  44.433  0.00  0.00            
ATOM   1670  CB  MET X 102      44.379  41.308  45.778  0.00  0.00            
ATOM   1671  HB2 MET X 102      43.502  40.796  46.174  0.00  0.00            
ATOM   1672  HB3 MET X 102      45.095  41.401  46.595  0.00  0.00            
ATOM   1673  CG  MET X 102      43.893  42.693  45.355  0.00  0.00            
ATOM   1674  HG2 MET X 102      43.153  42.672  44.556  0.00  0.00            
ATOM   1675  HG3 MET X 102      43.303  43.062  46.194  0.00  0.00            
ATOM   1676  SD  MET X 102      45.075  43.938  44.804  0.00  0.00            
ATOM   1677  CE  MET X 102      44.063  45.456  44.469  0.00  0.00            
ATOM   1678  HE1 MET X 102      44.042  46.044  45.386  0.00  0.00            
ATOM   1679  HE2 MET X 102      44.732  46.162  43.977  0.00  0.00            
ATOM   1680  HE3 MET X 102      43.079  45.342  44.013  0.00  0.00            
ATOM   1681  C   MET X 102      45.408  39.157  45.255  0.00  0.00            
ATOM   1682  O   MET X 102      44.573  38.335  45.600  0.00  0.00            
ATOM   1683  N   LEU X 103      46.659  38.953  45.691  0.00  0.00            
ATOM   1684  H   LEU X 103      47.310  39.637  45.333  0.00  0.00            
ATOM   1685  CA  LEU X 103      47.174  37.903  46.570  0.00  0.00            
ATOM   1686  HA  LEU X 103      46.367  37.346  47.047  0.00  0.00            
ATOM   1687  CB  LEU X 103      48.080  37.000  45.645  0.00  0.00            
ATOM   1688  HB2 LEU X 103      48.944  37.582  45.325  0.00  0.00            
ATOM   1689  HB3 LEU X 103      48.385  36.171  46.285  0.00  0.00            
ATOM   1690  CG  LEU X 103      47.573  36.321  44.367  0.00  0.00            
ATOM   1691  HG  LEU X 103      47.320  37.133  43.687  0.00  0.00            
ATOM   1692  CD1 LEU X 103      48.612  35.471  43.646  0.00  0.00            
ATOM   1693 HD11 LEU X 103      49.498  36.067  43.426  0.00  0.00            
ATOM   1694 HD12 LEU X 103      48.870  34.599  44.246  0.00  0.00            
ATOM   1695 HD13 LEU X 103      48.232  35.180  42.667  0.00  0.00            
ATOM   1696  CD2 LEU X 103      46.367  35.444  44.770  0.00  0.00            
ATOM   1697 HD21 LEU X 103      46.043  34.834  43.927  0.00  0.00            
ATOM   1698 HD22 LEU X 103      46.781  34.711  45.462  0.00  0.00            
ATOM   1699 HD23 LEU X 103      45.628  36.090  45.245  0.00  0.00            
ATOM   1700  C   LEU X 103      48.075  38.395  47.710  0.00  0.00            
ATOM   1701  O   LEU X 103      48.531  39.573  47.669  0.00  0.00            
ATOM   1702  N   TYR X 104      48.310  37.553  48.721  0.00  0.00            
ATOM   1703  H   TYR X 104      47.976  36.613  48.560  0.00  0.00            
ATOM   1704  CA  TYR X 104      49.000  37.888  49.947  0.00  0.00            
ATOM   1705  HA  TYR X 104      49.875  38.465  49.645  0.00  0.00            
ATOM   1706  CB  TYR X 104      48.082  38.569  51.025  0.00  0.00            
ATOM   1707  HB2 TYR X 104      47.334  37.864  51.390  0.00  0.00            
ATOM   1708  HB3 TYR X 104      48.587  38.881  51.939  0.00  0.00            
ATOM   1709  CG  TYR X 104      47.324  39.781  50.553  0.00  0.00            
ATOM   1710  CD1 TYR X 104      46.086  39.808  49.851  0.00  0.00            
ATOM   1711  HD1 TYR X 104      45.582  38.882  49.616  0.00  0.00            
ATOM   1712  CE1 TYR X 104      45.498  41.008  49.469  0.00  0.00            
ATOM   1713  HE1 TYR X 104      44.541  41.048  48.971  0.00  0.00            
ATOM   1714  CZ  TYR X 104      46.157  42.217  49.776  0.00  0.00            
ATOM   1715  OH  TYR X 104      45.558  43.331  49.314  0.00  0.00            
ATOM   1716  HH  TYR X 104      46.164  44.066  49.426  0.00  0.00            
ATOM   1717  CE2 TYR X 104      47.298  42.184  50.491  0.00  0.00            
ATOM   1718  HE2 TYR X 104      47.711  43.171  50.637  0.00  0.00            
ATOM   1719  CD2 TYR X 104      47.929  40.986  50.930  0.00  0.00            
ATOM   1720  HD2 TYR X 104      48.786  41.078  51.581  0.00  0.00            
ATOM   1721  C   TYR X 104      49.606  36.728  50.750  0.00  0.00            
ATOM   1722  O   TYR X 104      49.131  35.585  50.597  0.00  0.00            
ATOM   1723  N   GLY X 105      50.631  36.879  51.597  0.00  0.00            
ATOM   1724  H   GLY X 105      50.856  37.856  51.721  0.00  0.00            
ATOM   1725  CA  GLY X 105      51.298  35.840  52.547  0.00  0.00            
ATOM   1726  HA2 GLY X 105      50.674  35.589  53.404  0.00  0.00            
ATOM   1727  HA3 GLY X 105      51.440  34.899  52.014  0.00  0.00            
ATOM   1728  C   GLY X 105      52.578  36.178  53.158  0.00  0.00            
ATOM   1729  O   GLY X 105      53.071  37.253  52.823  0.00  0.00            
ATOM   1730  N   PRO X 106      53.280  35.280  53.910  0.00  0.00            
ATOM   1731  CD  PRO X 106      52.910  33.852  54.106  0.00  0.00            
ATOM   1732  HD2 PRO X 106      52.445  33.493  53.187  0.00  0.00            
ATOM   1733  HD3 PRO X 106      52.195  33.779  54.926  0.00  0.00            
ATOM   1734  CG  PRO X 106      54.227  33.080  54.302  0.00  0.00            
ATOM   1735  HG2 PRO X 106      54.621  32.689  53.364  0.00  0.00            
ATOM   1736  HG3 PRO X 106      54.223  32.372  55.130  0.00  0.00            
ATOM   1737  CB  PRO X 106      55.203  34.124  54.754  0.00  0.00            
ATOM   1738  HB2 PRO X 106      56.245  33.887  54.540  0.00  0.00            
ATOM   1739  HB3 PRO X 106      55.279  34.226  55.836  0.00  0.00            
ATOM   1740  CA  PRO X 106      54.743  35.444  54.187  0.00  0.00            
ATOM   1741  HA  PRO X 106      54.825  36.244  54.922  0.00  0.00            
ATOM   1742  C   PRO X 106      55.502  35.979  52.932  0.00  0.00            
ATOM   1743  O   PRO X 106      55.289  35.436  51.836  0.00  0.00            
ATOM   1744  N   GLU X 107      56.377  37.012  53.127  0.00  0.00            
ATOM   1745  H   GLU X 107      56.769  37.204  54.037  0.00  0.00            
ATOM   1746  CA  GLU X 107      56.790  37.787  51.923  0.00  0.00            
ATOM   1747  HA  GLU X 107      55.859  38.005  51.399  0.00  0.00            
ATOM   1748  CB  GLU X 107      57.484  39.053  52.406  0.00  0.00            
ATOM   1749  HB2 GLU X 107      58.093  38.821  53.279  0.00  0.00            
ATOM   1750  HB3 GLU X 107      58.187  39.369  51.636  0.00  0.00            
ATOM   1751  CG  GLU X 107      56.528  40.161  52.756  0.00  0.00            
ATOM   1752  HG2 GLU X 107      55.639  39.827  53.291  0.00  0.00            
ATOM   1753  HG3 GLU X 107      56.961  40.719  53.586  0.00  0.00            
ATOM   1754  CD  GLU X 107      56.061  40.993  51.586  0.00  0.00            
ATOM   1755  OE1 GLU X 107      55.814  40.469  50.463  0.00  0.00            
ATOM   1756  OE2 GLU X 107      55.860  42.179  51.823  0.00  0.00            
ATOM   1757  C   GLU X 107      57.590  37.084  50.732  0.00  0.00            
ATOM   1758  O   GLU X 107      57.636  37.564  49.630  0.00  0.00            
ATOM   1759  N   GLY X 108      58.363  36.088  51.035  0.00  0.00            
ATOM   1760  H   GLY X 108      58.393  35.803  52.004  0.00  0.00            
ATOM   1761  CA  GLY X 108      59.081  35.277  50.083  0.00  0.00            
ATOM   1762  HA2 GLY X 108      59.798  35.901  49.550  0.00  0.00            
ATOM   1763  HA3 GLY X 108      59.720  34.662  50.716  0.00  0.00            
ATOM   1764  C   GLY X 108      58.200  34.339  49.241  0.00  0.00            
ATOM   1765  O   GLY X 108      58.561  33.800  48.199  0.00  0.00            
ATOM   1766  N   SER X 109      56.961  34.014  49.721  0.00  0.00            
ATOM   1767  H   SER X 109      56.582  34.588  50.461  0.00  0.00            
ATOM   1768  CA  SER X 109      55.973  33.067  49.078  0.00  0.00            
ATOM   1769  HA  SER X 109      56.536  32.205  48.721  0.00  0.00            
ATOM   1770  CB  SER X 109      54.984  32.463  50.145  0.00  0.00            
ATOM   1771  HB2 SER X 109      54.407  33.290  50.558  0.00  0.00            
ATOM   1772  HB3 SER X 109      54.331  31.719  49.688  0.00  0.00            
ATOM   1773  OG  SER X 109      55.558  31.892  51.290  0.00  0.00            
ATOM   1774  HG  SER X 109      55.661  32.594  51.937  0.00  0.00            
ATOM   1775  C   SER X 109      55.276  33.482  47.803  0.00  0.00            
ATOM   1776  O   SER X 109      54.263  32.918  47.435  0.00  0.00            
ATOM   1777  N   ALA X 110      55.776  34.453  47.074  0.00  0.00            
ATOM   1778  H   ALA X 110      56.693  34.805  47.308  0.00  0.00            
ATOM   1779  CA  ALA X 110      55.069  35.065  45.896  0.00  0.00            
ATOM   1780  HA  ALA X 110      54.080  35.394  46.214  0.00  0.00            
ATOM   1781  CB  ALA X 110      55.816  36.338  45.338  0.00  0.00            
ATOM   1782  HB1 ALA X 110      56.893  36.247  45.479  0.00  0.00            
ATOM   1783  HB2 ALA X 110      55.527  36.390  44.289  0.00  0.00            
ATOM   1784  HB3 ALA X 110      55.525  37.292  45.778  0.00  0.00            
ATOM   1785  C   ALA X 110      54.762  34.066  44.833  0.00  0.00            
ATOM   1786  O   ALA X 110      53.649  34.098  44.306  0.00  0.00            
ATOM   1787  N   ASN X 111      55.705  33.164  44.378  0.00  0.00            
ATOM   1788  H   ASN X 111      56.584  33.079  44.869  0.00  0.00            
ATOM   1789  CA  ASN X 111      55.464  32.150  43.361  0.00  0.00            
ATOM   1790  HA  ASN X 111      54.799  32.597  42.622  0.00  0.00            
ATOM   1791  CB  ASN X 111      56.746  31.785  42.666  0.00  0.00            
ATOM   1792  HB2 ASN X 111      57.144  32.661  42.154  0.00  0.00            
ATOM   1793  HB3 ASN X 111      57.492  31.516  43.413  0.00  0.00            
ATOM   1794  CG  ASN X 111      56.506  30.657  41.617  0.00  0.00            
ATOM   1795  OD1 ASN X 111      55.674  30.850  40.706  0.00  0.00            
ATOM   1796  ND2 ASN X 111      57.214  29.499  41.764  0.00  0.00            
ATOM   1797 HD21 ASN X 111      57.116  28.729  41.118  0.00  0.00            
ATOM   1798 HD22 ASN X 111      57.881  29.380  42.513  0.00  0.00            
ATOM   1799  C   ASN X 111      54.730  30.933  43.917  0.00  0.00            
ATOM   1800  O   ASN X 111      54.159  30.170  43.150  0.00  0.00            
ATOM   1801  N   GLU X 112      54.753  30.774  45.261  0.00  0.00            
ATOM   1802  H   GLU X 112      55.085  31.556  45.806  0.00  0.00            
ATOM   1803  CA  GLU X 112      54.069  29.648  45.920  0.00  0.00            
ATOM   1804  HA  GLU X 112      54.193  28.782  45.269  0.00  0.00            
ATOM   1805  CB  GLU X 112      54.635  29.337  47.270  0.00  0.00            
ATOM   1806  HB2 GLU X 112      55.680  29.101  47.067  0.00  0.00            
ATOM   1807  HB3 GLU X 112      54.665  30.267  47.838  0.00  0.00            
ATOM   1808  CG  GLU X 112      53.957  28.232  48.120  0.00  0.00            
ATOM   1809  HG2 GLU X 112      54.308  28.272  49.151  0.00  0.00            
ATOM   1810  HG3 GLU X 112      52.930  28.591  48.191  0.00  0.00            
ATOM   1811  CD  GLU X 112      53.987  26.876  47.604  0.00  0.00            
ATOM   1812  OE1 GLU X 112      55.024  26.297  47.289  0.00  0.00            
ATOM   1813  OE2 GLU X 112      52.868  26.281  47.534  0.00  0.00            
ATOM   1814  C   GLU X 112      52.614  29.915  46.052  0.00  0.00            
ATOM   1815  O   GLU X 112      51.769  29.088  45.651  0.00  0.00            
ATOM   1816  N   VAL X 113      52.197  30.996  46.594  0.00  0.00            
ATOM   1817  H   VAL X 113      52.899  31.648  46.913  0.00  0.00            
ATOM   1818  CA  VAL X 113      50.788  31.493  46.574  0.00  0.00            
ATOM   1819  HA  VAL X 113      50.155  30.700  46.974  0.00  0.00            
ATOM   1820  CB  VAL X 113      50.599  32.735  47.454  0.00  0.00            
ATOM   1821  HB  VAL X 113      51.330  33.467  47.111  0.00  0.00            
ATOM   1822  CG1 VAL X 113      49.141  33.326  47.351  0.00  0.00            
ATOM   1823 HG11 VAL X 113      48.362  32.762  47.864  0.00  0.00            
ATOM   1824 HG12 VAL X 113      49.182  34.272  47.892  0.00  0.00            
ATOM   1825 HG13 VAL X 113      48.828  33.346  46.307  0.00  0.00            
ATOM   1826  CG2 VAL X 113      50.977  32.389  48.865  0.00  0.00            
ATOM   1827 HG21 VAL X 113      50.309  31.616  49.243  0.00  0.00            
ATOM   1828 HG22 VAL X 113      52.003  32.051  49.012  0.00  0.00            
ATOM   1829 HG23 VAL X 113      50.779  33.243  49.514  0.00  0.00            
ATOM   1830  C   VAL X 113      50.275  31.771  45.140  0.00  0.00            
ATOM   1831  O   VAL X 113      49.121  31.465  44.807  0.00  0.00            
ATOM   1832  N   LEU X 114      51.151  32.122  44.182  0.00  0.00            
ATOM   1833  H   LEU X 114      52.122  32.296  44.399  0.00  0.00            
ATOM   1834  CA  LEU X 114      50.742  32.109  42.693  0.00  0.00            
ATOM   1835  HA  LEU X 114      49.788  32.632  42.631  0.00  0.00            
ATOM   1836  CB  LEU X 114      51.810  32.908  41.916  0.00  0.00            
ATOM   1837  HB2 LEU X 114      51.810  33.940  42.265  0.00  0.00            
ATOM   1838  HB3 LEU X 114      52.725  32.368  42.158  0.00  0.00            
ATOM   1839  CG  LEU X 114      51.616  32.831  40.399  0.00  0.00            
ATOM   1840  HG  LEU X 114      51.645  31.811  40.015  0.00  0.00            
ATOM   1841  CD1 LEU X 114      50.359  33.454  39.778  0.00  0.00            
ATOM   1842 HD11 LEU X 114      50.110  33.027  38.806  0.00  0.00            
ATOM   1843 HD12 LEU X 114      49.493  33.165  40.374  0.00  0.00            
ATOM   1844 HD13 LEU X 114      50.455  34.540  39.759  0.00  0.00            
ATOM   1845  CD2 LEU X 114      52.869  33.434  39.721  0.00  0.00            
ATOM   1846 HD21 LEU X 114      52.656  33.352  38.656  0.00  0.00            
ATOM   1847 HD22 LEU X 114      52.957  34.488  39.983  0.00  0.00            
ATOM   1848 HD23 LEU X 114      53.742  32.837  39.986  0.00  0.00            
ATOM   1849  C   LEU X 114      50.534  30.670  42.126  0.00  0.00            
ATOM   1850  O   LEU X 114      49.572  30.453  41.327  0.00  0.00            
ATOM   1851  N   GLN X 115      51.461  29.788  42.466  0.00  0.00            
ATOM   1852  H   GLN X 115      52.128  30.103  43.156  0.00  0.00            
ATOM   1853  CA  GLN X 115      51.259  28.349  42.155  0.00  0.00            
ATOM   1854  HA  GLN X 115      51.177  28.408  41.070  0.00  0.00            
ATOM   1855  CB  GLN X 115      52.471  27.467  42.527  0.00  0.00            
ATOM   1856  HB2 GLN X 115      53.266  27.684  41.814  0.00  0.00            
ATOM   1857  HB3 GLN X 115      52.810  27.654  43.546  0.00  0.00            
ATOM   1858  CG  GLN X 115      52.464  25.949  42.393  0.00  0.00            
ATOM   1859  HG2 GLN X 115      53.449  25.489  42.463  0.00  0.00            
ATOM   1860  HG3 GLN X 115      51.802  25.541  43.157  0.00  0.00            
ATOM   1861  CD  GLN X 115      51.950  25.458  41.018  0.00  0.00            
ATOM   1862  OE1 GLN X 115      52.112  26.115  40.004  0.00  0.00            
ATOM   1863  NE2 GLN X 115      51.498  24.282  40.906  0.00  0.00            
ATOM   1864 HE21 GLN X 115      51.118  24.051  40.000  0.00  0.00            
ATOM   1865 HE22 GLN X 115      51.570  23.595  41.644  0.00  0.00            
ATOM   1866  C   GLN X 115      49.924  27.879  42.703  0.00  0.00            
ATOM   1867  O   GLN X 115      49.305  27.092  41.961  0.00  0.00            
ATOM   1868  N   GLY X 116      49.585  28.128  43.955  0.00  0.00            
ATOM   1869  H   GLY X 116      50.220  28.628  44.562  0.00  0.00            
ATOM   1870  CA  GLY X 116      48.291  27.848  44.471  0.00  0.00            
ATOM   1871  HA2 GLY X 116      48.160  26.766  44.478  0.00  0.00            
ATOM   1872  HA3 GLY X 116      48.128  28.203  45.488  0.00  0.00            
ATOM   1873  C   GLY X 116      47.110  28.434  43.699  0.00  0.00            
ATOM   1874  O   GLY X 116      46.244  27.680  43.228  0.00  0.00            
ATOM   1875  N   TYR X 117      47.167  29.759  43.495  0.00  0.00            
ATOM   1876  H   TYR X 117      47.899  30.289  43.945  0.00  0.00            
ATOM   1877  CA  TYR X 117      46.065  30.531  42.899  0.00  0.00            
ATOM   1878  HA  TYR X 117      45.165  30.399  43.500  0.00  0.00            
ATOM   1879  CB  TYR X 117      46.514  31.948  42.940  0.00  0.00            
ATOM   1880  HB2 TYR X 117      46.480  32.239  43.990  0.00  0.00            
ATOM   1881  HB3 TYR X 117      47.557  31.924  42.625  0.00  0.00            
ATOM   1882  CG  TYR X 117      45.719  32.899  41.973  0.00  0.00            
ATOM   1883  CD1 TYR X 117      44.514  33.597  42.420  0.00  0.00            
ATOM   1884  HD1 TYR X 117      44.085  33.450  43.400  0.00  0.00            
ATOM   1885  CE1 TYR X 117      43.818  34.439  41.549  0.00  0.00            
ATOM   1886  HE1 TYR X 117      42.823  34.760  41.820  0.00  0.00            
ATOM   1887  CZ  TYR X 117      44.322  34.613  40.249  0.00  0.00            
ATOM   1888  OH  TYR X 117      43.579  35.122  39.269  0.00  0.00            
ATOM   1889  HH  TYR X 117      42.649  34.901  39.360  0.00  0.00            
ATOM   1890  CE2 TYR X 117      45.543  33.952  39.843  0.00  0.00            
ATOM   1891  HE2 TYR X 117      45.881  34.235  38.857  0.00  0.00            
ATOM   1892  CD2 TYR X 117      46.236  33.157  40.689  0.00  0.00            
ATOM   1893  HD2 TYR X 117      47.104  32.634  40.317  0.00  0.00            
ATOM   1894  C   TYR X 117      45.621  30.040  41.501  0.00  0.00            
ATOM   1895  O   TYR X 117      44.464  29.826  41.257  0.00  0.00            
ATOM   1896  N   ARG X 118      46.614  29.728  40.653  0.00  0.00            
ATOM   1897  H   ARG X 118      47.517  29.794  41.102  0.00  0.00            
ATOM   1898  CA  ARG X 118      46.429  28.967  39.313  0.00  0.00            
ATOM   1899  HA  ARG X 118      45.529  29.356  38.837  0.00  0.00            
ATOM   1900  CB  ARG X 118      47.730  29.168  38.518  0.00  0.00            
ATOM   1901  HB2 ARG X 118      48.597  28.955  39.143  0.00  0.00            
ATOM   1902  HB3 ARG X 118      47.872  28.536  37.641  0.00  0.00            
ATOM   1903  CG  ARG X 118      47.804  30.686  38.102  0.00  0.00            
ATOM   1904  HG2 ARG X 118      46.826  31.022  37.757  0.00  0.00            
ATOM   1905  HG3 ARG X 118      48.105  31.372  38.894  0.00  0.00            
ATOM   1906  CD  ARG X 118      48.811  31.011  36.980  0.00  0.00            
ATOM   1907  HD2 ARG X 118      48.487  30.362  36.166  0.00  0.00            
ATOM   1908  HD3 ARG X 118      48.754  32.049  36.653  0.00  0.00            
ATOM   1909  NE  ARG X 118      50.181  30.657  37.296  0.00  0.00            
ATOM   1910  HE  ARG X 118      50.331  30.203  38.186  0.00  0.00            
ATOM   1911  CZ  ARG X 118      51.222  30.757  36.481  0.00  0.00            
ATOM   1912  NH1 ARG X 118      51.067  31.132  35.264  0.00  0.00            
ATOM   1913 HH11 ARG X 118      50.237  31.635  34.983  0.00  0.00            
ATOM   1914 HH12 ARG X 118      51.937  31.107  34.751  0.00  0.00            
ATOM   1915  NH2 ARG X 118      52.430  30.465  36.740  0.00  0.00            
ATOM   1916 HH21 ARG X 118      52.607  30.071  37.654  0.00  0.00            
ATOM   1917 HH22 ARG X 118      53.106  30.404  35.992  0.00  0.00            
ATOM   1918  C   ARG X 118      45.993  27.535  39.386  0.00  0.00            
ATOM   1919  O   ARG X 118      44.995  27.146  38.739  0.00  0.00            
ATOM   1920  N   GLU X 119      46.596  26.646  40.156  0.00  0.00            
ATOM   1921  H   GLU X 119      47.282  26.947  40.834  0.00  0.00            
ATOM   1922  CA  GLU X 119      46.215  25.278  40.263  0.00  0.00            
ATOM   1923  HA  GLU X 119      46.107  24.842  39.270  0.00  0.00            
ATOM   1924  CB  GLU X 119      47.220  24.403  41.018  0.00  0.00            
ATOM   1925  HB2 GLU X 119      48.188  24.603  40.560  0.00  0.00            
ATOM   1926  HB3 GLU X 119      47.224  24.780  42.041  0.00  0.00            
ATOM   1927  CG  GLU X 119      46.867  22.922  41.092  0.00  0.00            
ATOM   1928  HG2 GLU X 119      47.677  22.477  41.670  0.00  0.00            
ATOM   1929  HG3 GLU X 119      45.971  22.766  41.692  0.00  0.00            
ATOM   1930  CD  GLU X 119      46.830  22.174  39.729  0.00  0.00            
ATOM   1931  OE1 GLU X 119      47.669  22.374  38.840  0.00  0.00            
ATOM   1932  OE2 GLU X 119      46.062  21.214  39.631  0.00  0.00            
ATOM   1933  C   GLU X 119      44.796  25.035  40.867  0.00  0.00            
ATOM   1934  O   GLU X 119      43.901  24.372  40.314  0.00  0.00            
ATOM   1935  N   MET X 120      44.511  25.752  41.982  0.00  0.00            
ATOM   1936  H   MET X 120      45.281  26.314  42.314  0.00  0.00            
ATOM   1937  CA  MET X 120      43.168  25.787  42.531  0.00  0.00            
ATOM   1938  HA  MET X 120      42.794  24.763  42.516  0.00  0.00            
ATOM   1939  CB  MET X 120      43.188  26.441  43.972  0.00  0.00            
ATOM   1940  HB2 MET X 120      43.536  27.472  43.909  0.00  0.00            
ATOM   1941  HB3 MET X 120      42.188  26.451  44.406  0.00  0.00            
ATOM   1942  CG  MET X 120      43.924  25.576  45.029  0.00  0.00            
ATOM   1943  HG2 MET X 120      43.494  24.577  45.109  0.00  0.00            
ATOM   1944  HG3 MET X 120      44.977  25.486  44.761  0.00  0.00            
ATOM   1945  SD  MET X 120      43.856  26.285  46.721  0.00  0.00            
ATOM   1946  CE  MET X 120      44.739  27.907  46.495  0.00  0.00            
ATOM   1947  HE1 MET X 120      45.009  28.376  47.441  0.00  0.00            
ATOM   1948  HE2 MET X 120      45.702  27.706  46.025  0.00  0.00            
ATOM   1949  HE3 MET X 120      44.201  28.545  45.794  0.00  0.00            
ATOM   1950  C   MET X 120      42.181  26.563  41.659  0.00  0.00            
ATOM   1951  O   MET X 120      41.109  26.039  41.475  0.00  0.00            
ATOM   1952  N   GLY X 121      42.583  27.638  41.048  0.00  0.00            
ATOM   1953  H   GLY X 121      43.447  28.061  41.356  0.00  0.00            
ATOM   1954  CA  GLY X 121      41.833  28.329  39.962  0.00  0.00            
ATOM   1955  HA2 GLY X 121      40.937  28.710  40.451  0.00  0.00            
ATOM   1956  HA3 GLY X 121      42.523  29.069  39.556  0.00  0.00            
ATOM   1957  C   GLY X 121      41.430  27.490  38.668  0.00  0.00            
ATOM   1958  O   GLY X 121      40.493  27.888  37.956  0.00  0.00            
ATOM   1959  N   GLN X 122      42.212  26.429  38.361  0.00  0.00            
ATOM   1960  H   GLN X 122      43.024  26.248  38.933  0.00  0.00            
ATOM   1961  CA  GLN X 122      41.994  25.520  37.251  0.00  0.00            
ATOM   1962  HA  GLN X 122      41.605  26.162  36.461  0.00  0.00            
ATOM   1963  CB  GLN X 122      43.378  25.011  36.693  0.00  0.00            
ATOM   1964  HB2 GLN X 122      44.068  25.839  36.532  0.00  0.00            
ATOM   1965  HB3 GLN X 122      43.811  24.391  37.478  0.00  0.00            
ATOM   1966  CG  GLN X 122      43.327  24.195  35.361  0.00  0.00            
ATOM   1967  HG2 GLN X 122      44.253  23.626  35.266  0.00  0.00            
ATOM   1968  HG3 GLN X 122      42.441  23.561  35.394  0.00  0.00            
ATOM   1969  CD  GLN X 122      43.244  25.087  34.091  0.00  0.00            
ATOM   1970  OE1 GLN X 122      42.628  26.139  34.212  0.00  0.00            
ATOM   1971  NE2 GLN X 122      43.616  24.559  32.971  0.00  0.00            
ATOM   1972 HE21 GLN X 122      43.393  24.940  32.062  0.00  0.00            
ATOM   1973 HE22 GLN X 122      44.004  23.630  33.045  0.00  0.00            
ATOM   1974  C   GLN X 122      40.979  24.360  37.563  0.00  0.00            
ATOM   1975  O   GLN X 122      40.178  23.856  36.739  0.00  0.00            
ATOM   1976  N   MET X 123      41.010  23.956  38.810  0.00  0.00            
ATOM   1977  H   MET X 123      41.565  24.469  39.479  0.00  0.00            
ATOM   1978  CA  MET X 123      39.946  23.128  39.409  0.00  0.00            
ATOM   1979  HA  MET X 123      39.679  22.326  38.721  0.00  0.00            
ATOM   1980  CB  MET X 123      40.364  22.502  40.733  0.00  0.00            
ATOM   1981  HB2 MET X 123      41.142  21.758  40.564  0.00  0.00            
ATOM   1982  HB3 MET X 123      40.765  23.361  41.271  0.00  0.00            
ATOM   1983  CG  MET X 123      39.291  21.785  41.541  0.00  0.00            
ATOM   1984  HG2 MET X 123      38.579  21.233  40.928  0.00  0.00            
ATOM   1985  HG3 MET X 123      39.782  21.050  42.178  0.00  0.00            
ATOM   1986  SD  MET X 123      38.292  22.873  42.648  0.00  0.00            
ATOM   1987  CE  MET X 123      37.769  21.545  43.884  0.00  0.00            
ATOM   1988  HE1 MET X 123      38.618  21.298  44.521  0.00  0.00            
ATOM   1989  HE2 MET X 123      36.862  21.854  44.403  0.00  0.00            
ATOM   1990  HE3 MET X 123      37.541  20.681  43.260  0.00  0.00            
ATOM   1991  C   MET X 123      38.607  23.927  39.493  0.00  0.00            
ATOM   1992  O   MET X 123      37.501  23.602  39.018  0.00  0.00            
ATOM   1993  N   LEU X 124      38.712  25.130  40.037  0.00  0.00            
ATOM   1994  H   LEU X 124      39.630  25.423  40.341  0.00  0.00            
ATOM   1995  CA  LEU X 124      37.595  26.082  40.170  0.00  0.00            
ATOM   1996  HA  LEU X 124      36.786  25.600  40.719  0.00  0.00            
ATOM   1997  CB  LEU X 124      37.948  27.391  40.863  0.00  0.00            
ATOM   1998  HB2 LEU X 124      38.930  27.734  40.539  0.00  0.00            
ATOM   1999  HB3 LEU X 124      37.341  28.229  40.520  0.00  0.00            
ATOM   2000  CG  LEU X 124      37.942  27.140  42.381  0.00  0.00            
ATOM   2001  HG  LEU X 124      38.267  26.125  42.608  0.00  0.00            
ATOM   2002  CD1 LEU X 124      38.711  28.175  43.181  0.00  0.00            
ATOM   2003 HD11 LEU X 124      38.319  29.141  42.863  0.00  0.00            
ATOM   2004 HD12 LEU X 124      38.637  28.012  44.257  0.00  0.00            
ATOM   2005 HD13 LEU X 124      39.781  28.194  42.972  0.00  0.00            
ATOM   2006  CD2 LEU X 124      36.460  27.163  42.896  0.00  0.00            
ATOM   2007 HD21 LEU X 124      36.499  26.786  43.918  0.00  0.00            
ATOM   2008 HD22 LEU X 124      36.061  28.176  42.858  0.00  0.00            
ATOM   2009 HD23 LEU X 124      35.849  26.419  42.385  0.00  0.00            
ATOM   2010  C   LEU X 124      37.001  26.372  38.775  0.00  0.00            
ATOM   2011  O   LEU X 124      35.754  26.478  38.656  0.00  0.00            
ATOM   2012  N   ALA X 125      37.830  26.452  37.715  0.00  0.00            
ATOM   2013  H   ALA X 125      38.829  26.475  37.860  0.00  0.00            
ATOM   2014  CA  ALA X 125      37.300  26.606  36.362  0.00  0.00            
ATOM   2015  HA  ALA X 125      36.760  27.551  36.417  0.00  0.00            
ATOM   2016  CB  ALA X 125      38.495  26.665  35.401  0.00  0.00            
ATOM   2017  HB1 ALA X 125      39.034  25.718  35.352  0.00  0.00            
ATOM   2018  HB2 ALA X 125      38.205  26.949  34.390  0.00  0.00            
ATOM   2019  HB3 ALA X 125      39.204  27.404  35.774  0.00  0.00            
ATOM   2020  C   ALA X 125      36.245  25.592  35.940  0.00  0.00            
ATOM   2021  O   ALA X 125      35.527  25.939  34.995  0.00  0.00            
ATOM   2022  N   LYS X 126      36.305  24.322  36.389  0.00  0.00            
ATOM   2023  H   LYS X 126      37.031  24.238  37.086  0.00  0.00            
ATOM   2024  CA  LYS X 126      35.653  23.141  35.914  0.00  0.00            
ATOM   2025  HA  LYS X 126      35.488  23.176  34.837  0.00  0.00            
ATOM   2026  CB  LYS X 126      36.674  22.064  36.101  0.00  0.00            
ATOM   2027  HB2 LYS X 126      37.639  22.539  35.920  0.00  0.00            
ATOM   2028  HB3 LYS X 126      36.596  21.815  37.159  0.00  0.00            
ATOM   2029  CG  LYS X 126      36.564  20.775  35.346  0.00  0.00            
ATOM   2030  HG2 LYS X 126      35.573  20.360  35.526  0.00  0.00            
ATOM   2031  HG3 LYS X 126      36.671  21.018  34.289  0.00  0.00            
ATOM   2032  CD  LYS X 126      37.667  19.835  35.782  0.00  0.00            
ATOM   2033  HD2 LYS X 126      38.660  20.149  35.463  0.00  0.00            
ATOM   2034  HD3 LYS X 126      37.645  19.750  36.869  0.00  0.00            
ATOM   2035  CE  LYS X 126      37.502  18.368  35.216  0.00  0.00            
ATOM   2036  HE2 LYS X 126      36.767  17.851  35.832  0.00  0.00            
ATOM   2037  HE3 LYS X 126      37.235  18.359  34.159  0.00  0.00            
ATOM   2038  NZ  LYS X 126      38.657  17.498  35.417  0.00  0.00            
ATOM   2039  HZ1 LYS X 126      38.883  17.645  36.390  0.00  0.00            
ATOM   2040  HZ2 LYS X 126      38.426  16.531  35.238  0.00  0.00            
ATOM   2041  HZ3 LYS X 126      39.473  17.806  34.907  0.00  0.00            
ATOM   2042  C   LYS X 126      34.201  22.992  36.446  0.00  0.00            
ATOM   2043  O   LYS X 126      33.413  22.166  36.056  0.00  0.00            
ATOM   2044  N   ASP X 127      33.840  24.021  37.295  0.00  0.00            
ATOM   2045  H   ASP X 127      34.677  24.381  37.731  0.00  0.00            
ATOM   2046  CA  ASP X 127      32.484  24.424  37.612  0.00  0.00            
ATOM   2047  HA  ASP X 127      31.819  23.994  36.864  0.00  0.00            
ATOM   2048  CB  ASP X 127      32.058  23.746  38.954  0.00  0.00            
ATOM   2049  HB2 ASP X 127      32.396  22.721  39.108  0.00  0.00            
ATOM   2050  HB3 ASP X 127      32.488  24.280  39.801  0.00  0.00            
ATOM   2051  CG  ASP X 127      30.521  23.555  39.039  0.00  0.00            
ATOM   2052  OD1 ASP X 127      29.734  24.318  38.402  0.00  0.00            
ATOM   2053  OD2 ASP X 127      30.041  22.618  39.751  0.00  0.00            
ATOM   2054  C   ASP X 127      32.412  25.964  37.661  0.00  0.00            
ATOM   2055  O   ASP X 127      31.728  26.598  38.430  0.00  0.00            
ATOM   2056  N   ARG X 128      33.153  26.541  36.661  0.00  0.00            
ATOM   2057  H   ARG X 128      33.884  26.028  36.189  0.00  0.00            
ATOM   2058  CA  ARG X 128      33.046  27.917  36.153  0.00  0.00            
ATOM   2059  HA  ARG X 128      33.888  28.036  35.470  0.00  0.00            
ATOM   2060  CB  ARG X 128      31.820  27.978  35.146  0.00  0.00            
ATOM   2061  HB2 ARG X 128      30.989  27.552  35.710  0.00  0.00            
ATOM   2062  HB3 ARG X 128      31.659  29.021  34.875  0.00  0.00            
ATOM   2063  CG  ARG X 128      32.125  27.092  33.891  0.00  0.00            
ATOM   2064  HG2 ARG X 128      32.333  26.055  34.153  0.00  0.00            
ATOM   2065  HG3 ARG X 128      31.223  27.032  33.282  0.00  0.00            
ATOM   2066  CD  ARG X 128      33.171  27.708  32.945  0.00  0.00            
ATOM   2067  HD2 ARG X 128      32.857  28.722  32.697  0.00  0.00            
ATOM   2068  HD3 ARG X 128      34.078  27.736  33.548  0.00  0.00            
ATOM   2069  NE  ARG X 128      33.319  26.941  31.707  0.00  0.00            
ATOM   2070  HE  ARG X 128      32.743  27.187  30.915  0.00  0.00            
ATOM   2071  CZ  ARG X 128      34.343  26.136  31.409  0.00  0.00            
ATOM   2072  NH1 ARG X 128      35.280  25.780  32.256  0.00  0.00            
ATOM   2073 HH11 ARG X 128      35.307  26.002  33.241  0.00  0.00            
ATOM   2074 HH12 ARG X 128      35.887  25.018  31.990  0.00  0.00            
ATOM   2075  NH2 ARG X 128      34.364  25.611  30.166  0.00  0.00            
ATOM   2076 HH21 ARG X 128      33.543  25.769  29.599  0.00  0.00            
ATOM   2077 HH22 ARG X 128      35.196  25.180  29.789  0.00  0.00            
ATOM   2078  C   ARG X 128      33.247  28.990  37.221  0.00  0.00            
ATOM   2079  O   ARG X 128      32.730  30.094  37.020  0.00  0.00            
ATOM   2080  N   PHE X 129      33.854  28.733  38.393  0.00  0.00            
ATOM   2081  H   PHE X 129      34.438  27.912  38.458  0.00  0.00            
ATOM   2082  CA  PHE X 129      34.124  29.669  39.452  0.00  0.00            
ATOM   2083  HA  PHE X 129      33.249  30.318  39.497  0.00  0.00            
ATOM   2084  CB  PHE X 129      34.177  29.053  40.896  0.00  0.00            
ATOM   2085  HB2 PHE X 129      34.943  28.279  40.839  0.00  0.00            
ATOM   2086  HB3 PHE X 129      34.462  29.804  41.632  0.00  0.00            
ATOM   2087  CG  PHE X 129      32.980  28.342  41.505  0.00  0.00            
ATOM   2088  CD1 PHE X 129      32.146  29.113  42.396  0.00  0.00            
ATOM   2089  HD1 PHE X 129      32.342  30.171  42.486  0.00  0.00            
ATOM   2090  CE1 PHE X 129      31.197  28.424  43.115  0.00  0.00            
ATOM   2091  HE1 PHE X 129      30.626  28.970  43.853  0.00  0.00            
ATOM   2092  CZ  PHE X 129      30.933  27.012  42.943  0.00  0.00            
ATOM   2093  HZ  PHE X 129      30.189  26.392  43.421  0.00  0.00            
ATOM   2094  CE2 PHE X 129      31.685  26.325  41.963  0.00  0.00            
ATOM   2095  HE2 PHE X 129      31.617  25.280  41.699  0.00  0.00            
ATOM   2096  CD2 PHE X 129      32.679  27.017  41.263  0.00  0.00            
ATOM   2097  HD2 PHE X 129      33.261  26.477  40.531  0.00  0.00            
ATOM   2098  C   PHE X 129      35.360  30.447  39.246  0.00  0.00            
ATOM   2099  O   PHE X 129      36.195  30.070  38.455  0.00  0.00            
ATOM   2100  N   THR X 130      35.616  31.463  40.065  0.00  0.00            
ATOM   2101  H   THR X 130      34.933  31.758  40.748  0.00  0.00            
ATOM   2102  CA  THR X 130      36.712  32.388  39.953  0.00  0.00            
ATOM   2103  HA  THR X 130      37.523  31.887  39.424  0.00  0.00            
ATOM   2104  CB  THR X 130      36.287  33.620  39.046  0.00  0.00            
ATOM   2105  HB  THR X 130      35.360  34.076  39.394  0.00  0.00            
ATOM   2106  CG2 THR X 130      37.351  34.783  39.005  0.00  0.00            
ATOM   2107 HG21 THR X 130      38.314  34.364  38.716  0.00  0.00            
ATOM   2108 HG22 THR X 130      37.001  35.513  38.275  0.00  0.00            
ATOM   2109 HG23 THR X 130      37.410  35.184  40.017  0.00  0.00            
ATOM   2110  OG1 THR X 130      35.950  33.222  37.797  0.00  0.00            
ATOM   2111  HG1 THR X 130      35.035  33.020  38.005  0.00  0.00            
ATOM   2112  C   THR X 130      37.031  32.798  41.385  0.00  0.00            
ATOM   2113  O   THR X 130      36.200  33.225  42.147  0.00  0.00            
ATOM   2114  N   LEU X 131      38.337  32.873  41.667  0.00  0.00            
ATOM   2115  H   LEU X 131      38.976  32.368  41.069  0.00  0.00            
ATOM   2116  CA  LEU X 131      38.904  33.529  42.846  0.00  0.00            
ATOM   2117  HA  LEU X 131      38.314  33.310  43.736  0.00  0.00            
ATOM   2118  CB  LEU X 131      40.403  32.918  43.025  0.00  0.00            
ATOM   2119  HB2 LEU X 131      40.997  33.035  42.119  0.00  0.00            
ATOM   2120  HB3 LEU X 131      40.975  33.462  43.777  0.00  0.00            
ATOM   2121  CG  LEU X 131      40.610  31.423  43.308  0.00  0.00            
ATOM   2122  HG  LEU X 131      40.105  30.941  42.471  0.00  0.00            
ATOM   2123  CD1 LEU X 131      42.092  30.966  43.353  0.00  0.00            
ATOM   2124 HD11 LEU X 131      42.199  29.953  43.740  0.00  0.00            
ATOM   2125 HD12 LEU X 131      42.514  31.063  42.353  0.00  0.00            
ATOM   2126 HD13 LEU X 131      42.644  31.641  44.008  0.00  0.00            
ATOM   2127  CD2 LEU X 131      40.021  31.089  44.663  0.00  0.00            
ATOM   2128 HD21 LEU X 131      39.974  30.001  44.704  0.00  0.00            
ATOM   2129 HD22 LEU X 131      40.692  31.444  45.445  0.00  0.00            
ATOM   2130 HD23 LEU X 131      39.006  31.473  44.771  0.00  0.00            
ATOM   2131  C   LEU X 131      38.959  35.065  42.600  0.00  0.00            
ATOM   2132  O   LEU X 131      39.237  35.599  41.517  0.00  0.00            
ATOM   2133  N   LYS X 132      38.907  35.877  43.640  0.00  0.00            
ATOM   2134  H   LYS X 132      38.759  35.392  44.513  0.00  0.00            
ATOM   2135  CA  LYS X 132      39.087  37.316  43.751  0.00  0.00            
ATOM   2136  HA  LYS X 132      39.284  37.634  42.727  0.00  0.00            
ATOM   2137  CB  LYS X 132      37.778  37.952  44.219  0.00  0.00            
ATOM   2138  HB2 LYS X 132      36.909  37.325  44.021  0.00  0.00            
ATOM   2139  HB3 LYS X 132      37.772  38.027  45.306  0.00  0.00            
ATOM   2140  CG  LYS X 132      37.722  39.274  43.518  0.00  0.00            
ATOM   2141  HG2 LYS X 132      38.729  39.689  43.469  0.00  0.00            
ATOM   2142  HG3 LYS X 132      37.385  39.255  42.481  0.00  0.00            
ATOM   2143  CD  LYS X 132      36.829  40.275  44.132  0.00  0.00            
ATOM   2144  HD2 LYS X 132      35.885  39.775  44.347  0.00  0.00            
ATOM   2145  HD3 LYS X 132      37.280  40.674  45.041  0.00  0.00            
ATOM   2146  CE  LYS X 132      36.378  41.377  43.237  0.00  0.00            
ATOM   2147  HE2 LYS X 132      37.207  42.023  42.947  0.00  0.00            
ATOM   2148  HE3 LYS X 132      35.867  40.900  42.401  0.00  0.00            
ATOM   2149  NZ  LYS X 132      35.398  42.267  43.883  0.00  0.00            
ATOM   2150  HZ1 LYS X 132      35.873  43.013  44.369  0.00  0.00            
ATOM   2151  HZ2 LYS X 132      34.787  42.605  43.153  0.00  0.00            
ATOM   2152  HZ3 LYS X 132      34.855  41.723  44.539  0.00  0.00            
ATOM   2153  C   LYS X 132      40.304  37.685  44.631  0.00  0.00            
ATOM   2154  O   LYS X 132      41.201  38.302  44.165  0.00  0.00            
ATOM   2155  N   GLU X 133      40.373  37.088  45.840  0.00  0.00            
ATOM   2156  H   GLU X 133      39.632  36.456  46.107  0.00  0.00            
ATOM   2157  CA  GLU X 133      41.528  37.098  46.749  0.00  0.00            
ATOM   2158  HA  GLU X 133      42.381  37.608  46.301  0.00  0.00            
ATOM   2159  CB  GLU X 133      41.038  37.941  47.958  0.00  0.00            
ATOM   2160  HB2 GLU X 133      40.577  38.871  47.625  0.00  0.00            
ATOM   2161  HB3 GLU X 133      40.327  37.373  48.558  0.00  0.00            
ATOM   2162  CG  GLU X 133      42.173  38.428  48.850  0.00  0.00            
ATOM   2163  HG2 GLU X 133      42.831  37.571  48.992  0.00  0.00            
ATOM   2164  HG3 GLU X 133      42.826  39.189  48.423  0.00  0.00            
ATOM   2165  CD  GLU X 133      41.682  38.956  50.159  0.00  0.00            
ATOM   2166  OE1 GLU X 133      41.741  38.204  51.126  0.00  0.00            
ATOM   2167  OE2 GLU X 133      41.138  40.071  50.216  0.00  0.00            
ATOM   2168  C   GLU X 133      41.868  35.622  47.098  0.00  0.00            
ATOM   2169  O   GLU X 133      41.042  34.739  47.428  0.00  0.00            
ATOM   2170  N   ALA X 134      43.189  35.392  47.084  0.00  0.00            
ATOM   2171  H   ALA X 134      43.907  36.060  46.842  0.00  0.00            
ATOM   2172  CA  ALA X 134      43.738  34.205  47.640  0.00  0.00            
ATOM   2173  HA  ALA X 134      43.155  33.769  48.452  0.00  0.00            
ATOM   2174  CB  ALA X 134      43.853  33.143  46.604  0.00  0.00            
ATOM   2175  HB1 ALA X 134      42.900  32.990  46.097  0.00  0.00            
ATOM   2176  HB2 ALA X 134      44.649  33.299  45.875  0.00  0.00            
ATOM   2177  HB3 ALA X 134      44.059  32.169  47.049  0.00  0.00            
ATOM   2178  C   ALA X 134      44.964  34.573  48.434  0.00  0.00            
ATOM   2179  O   ALA X 134      45.925  35.181  48.015  0.00  0.00            
ATOM   2180  N   ALA X 135      44.795  34.307  49.772  0.00  0.00            
ATOM   2181  H   ALA X 135      44.000  33.781  50.106  0.00  0.00            
ATOM   2182  CA  ALA X 135      45.749  34.781  50.714  0.00  0.00            
ATOM   2183  HA  ALA X 135      46.620  35.260  50.265  0.00  0.00            
ATOM   2184  CB  ALA X 135      44.940  35.866  51.462  0.00  0.00            
ATOM   2185  HB1 ALA X 135      43.990  35.442  51.790  0.00  0.00            
ATOM   2186  HB2 ALA X 135      45.588  36.253  52.248  0.00  0.00            
ATOM   2187  HB3 ALA X 135      44.732  36.611  50.694  0.00  0.00            
ATOM   2188  C   ALA X 135      46.151  33.644  51.649  0.00  0.00            
ATOM   2189  O   ALA X 135      45.465  32.607  51.866  0.00  0.00            
ATOM   2190  N   MET X 136      47.367  33.744  52.191  0.00  0.00            
ATOM   2191  H   MET X 136      47.917  34.475  51.763  0.00  0.00            
ATOM   2192  CA  MET X 136      47.970  32.787  53.036  0.00  0.00            
ATOM   2193  HA  MET X 136      47.168  32.066  53.193  0.00  0.00            
ATOM   2194  CB  MET X 136      49.076  31.904  52.359  0.00  0.00            
ATOM   2195  HB2 MET X 136      48.579  31.460  51.496  0.00  0.00            
ATOM   2196  HB3 MET X 136      49.895  32.482  51.932  0.00  0.00            
ATOM   2197  CG  MET X 136      49.672  30.777  53.126  0.00  0.00            
ATOM   2198  HG2 MET X 136      50.052  31.102  54.094  0.00  0.00            
ATOM   2199  HG3 MET X 136      48.930  30.041  53.434  0.00  0.00            
ATOM   2200  SD  MET X 136      50.966  29.876  52.285  0.00  0.00            
ATOM   2201  CE  MET X 136      50.054  28.888  51.008  0.00  0.00            
ATOM   2202  HE1 MET X 136      50.693  28.232  50.417  0.00  0.00            
ATOM   2203  HE2 MET X 136      49.329  28.300  51.571  0.00  0.00            
ATOM   2204  HE3 MET X 136      49.617  29.604  50.312  0.00  0.00            
ATOM   2205  C   MET X 136      48.311  33.418  54.384  0.00  0.00            
ATOM   2206  O   MET X 136      48.978  34.467  54.505  0.00  0.00            
ATOM   2207  N   THR X 137      47.831  32.693  55.399  0.00  0.00            
ATOM   2208  H   THR X 137      47.236  31.908  55.176  0.00  0.00            
ATOM   2209  CA  THR X 137      48.240  32.981  56.778  0.00  0.00            
ATOM   2210  HA  THR X 137      48.026  34.031  56.976  0.00  0.00            
ATOM   2211  CB  THR X 137      47.290  32.213  57.818  0.00  0.00            
ATOM   2212  HB  THR X 137      47.528  32.515  58.838  0.00  0.00            
ATOM   2213  CG2 THR X 137      45.782  32.456  57.696  0.00  0.00            
ATOM   2214 HG21 THR X 137      45.409  32.179  56.710  0.00  0.00            
ATOM   2215 HG22 THR X 137      45.154  31.895  58.388  0.00  0.00            
ATOM   2216 HG23 THR X 137      45.585  33.528  57.736  0.00  0.00            
ATOM   2217  OG1 THR X 137      47.576  30.889  57.690  0.00  0.00            
ATOM   2218  HG1 THR X 137      46.753  30.420  57.849  0.00  0.00            
ATOM   2219  C   THR X 137      49.759  32.775  57.079  0.00  0.00            
ATOM   2220  O   THR X 137      50.545  32.078  56.379  0.00  0.00            
ATOM   2221  N   ALA X 138      50.213  33.262  58.292  0.00  0.00            
ATOM   2222  H   ALA X 138      49.750  33.807  59.005  0.00  0.00            
ATOM   2223  CA  ALA X 138      51.612  32.975  58.728  0.00  0.00            
ATOM   2224  HA  ALA X 138      52.261  33.116  57.864  0.00  0.00            
ATOM   2225  CB  ALA X 138      51.913  33.860  59.903  0.00  0.00            
ATOM   2226  HB1 ALA X 138      51.032  33.839  60.544  0.00  0.00            
ATOM   2227  HB2 ALA X 138      52.850  33.521  60.345  0.00  0.00            
ATOM   2228  HB3 ALA X 138      52.073  34.858  59.495  0.00  0.00            
ATOM   2229  C   ALA X 138      51.792  31.532  59.152  0.00  0.00            
ATOM   2230  O   ALA X 138      52.854  30.933  58.994  0.00  0.00            
ATOM   2231  N   ARG X 139      50.696  30.947  59.788  0.00  0.00            
ATOM   2232  H   ARG X 139      49.895  31.533  59.978  0.00  0.00            
ATOM   2233  CA  ARG X 139      50.552  29.433  59.924  0.00  0.00            
ATOM   2234  HA  ARG X 139      51.508  29.059  60.290  0.00  0.00            
ATOM   2235  CB  ARG X 139      49.441  28.969  60.966  0.00  0.00            
ATOM   2236  HB2 ARG X 139      49.721  27.959  61.267  0.00  0.00            
ATOM   2237  HB3 ARG X 139      49.578  29.562  61.870  0.00  0.00            
ATOM   2238  CG  ARG X 139      47.995  28.743  60.511  0.00  0.00            
ATOM   2239  HG2 ARG X 139      47.660  29.646  60.001  0.00  0.00            
ATOM   2240  HG3 ARG X 139      48.078  27.929  59.791  0.00  0.00            
ATOM   2241  CD  ARG X 139      47.097  28.330  61.646  0.00  0.00            
ATOM   2242  HD2 ARG X 139      47.391  27.364  62.057  0.00  0.00            
ATOM   2243  HD3 ARG X 139      47.205  29.055  62.453  0.00  0.00            
ATOM   2244  NE  ARG X 139      45.654  28.375  61.277  0.00  0.00            
ATOM   2245  HE  ARG X 139      45.091  29.213  61.258  0.00  0.00            
ATOM   2246  CZ  ARG X 139      44.940  27.329  60.835  0.00  0.00            
ATOM   2247  NH1 ARG X 139      45.477  26.139  60.759  0.00  0.00            
ATOM   2248 HH11 ARG X 139      46.432  25.918  60.999  0.00  0.00            
ATOM   2249 HH12 ARG X 139      44.879  25.355  60.537  0.00  0.00            
ATOM   2250  NH2 ARG X 139      43.684  27.394  60.412  0.00  0.00            
ATOM   2251 HH21 ARG X 139      43.170  28.263  60.416  0.00  0.00            
ATOM   2252 HH22 ARG X 139      43.217  26.591  60.016  0.00  0.00            
ATOM   2253  C   ARG X 139      50.395  28.620  58.565  0.00  0.00            
ATOM   2254  O   ARG X 139      50.318  27.391  58.653  0.00  0.00            
ATOM   2255  N   ARG X 140      50.353  29.284  57.401  0.00  0.00            
ATOM   2256  H   ARG X 140      50.360  30.293  57.418  0.00  0.00            
ATOM   2257  CA  ARG X 140      50.168  28.667  56.015  0.00  0.00            
ATOM   2258  HA  ARG X 140      50.242  29.552  55.384  0.00  0.00            
ATOM   2259  CB  ARG X 140      51.371  27.851  55.588  0.00  0.00            
ATOM   2260  HB2 ARG X 140      51.493  26.910  56.124  0.00  0.00            
ATOM   2261  HB3 ARG X 140      51.312  27.679  54.514  0.00  0.00            
ATOM   2262  CG  ARG X 140      52.634  28.768  55.777  0.00  0.00            
ATOM   2263  HG2 ARG X 140      52.554  29.699  55.216  0.00  0.00            
ATOM   2264  HG3 ARG X 140      52.746  29.109  56.806  0.00  0.00            
ATOM   2265  CD  ARG X 140      53.949  27.993  55.446  0.00  0.00            
ATOM   2266  HD2 ARG X 140      54.101  27.231  56.211  0.00  0.00            
ATOM   2267  HD3 ARG X 140      53.850  27.448  54.508  0.00  0.00            
ATOM   2268  NE  ARG X 140      55.132  28.855  55.310  0.00  0.00            
ATOM   2269  HE  ARG X 140      55.659  29.013  56.157  0.00  0.00            
ATOM   2270  CZ  ARG X 140      55.564  29.551  54.270  0.00  0.00            
ATOM   2271  NH1 ARG X 140      54.978  29.331  53.114  0.00  0.00            
ATOM   2272 HH11 ARG X 140      54.182  28.713  53.045  0.00  0.00            
ATOM   2273 HH12 ARG X 140      55.224  29.832  52.271  0.00  0.00            
ATOM   2274  NH2 ARG X 140      56.474  30.468  54.369  0.00  0.00            
ATOM   2275 HH21 ARG X 140      56.845  30.715  55.275  0.00  0.00            
ATOM   2276 HH22 ARG X 140      56.916  30.941  53.594  0.00  0.00            
ATOM   2277  C   ARG X 140      48.844  27.962  55.770  0.00  0.00            
ATOM   2278  O   ARG X 140      48.803  27.232  54.775  0.00  0.00            
ATOM   2279  N   SER X 141      47.749  28.303  56.448  0.00  0.00            
ATOM   2280  H   SER X 141      47.901  28.955  57.205  0.00  0.00            
ATOM   2281  CA  SER X 141      46.324  27.959  56.173  0.00  0.00            
ATOM   2282  HA  SER X 141      46.180  26.907  55.927  0.00  0.00            
ATOM   2283  CB  SER X 141      45.494  28.120  57.407  0.00  0.00            
ATOM   2284  HB2 SER X 141      44.477  27.786  57.203  0.00  0.00            
ATOM   2285  HB3 SER X 141      45.942  27.509  58.190  0.00  0.00            
ATOM   2286  OG  SER X 141      45.422  29.361  57.997  0.00  0.00            
ATOM   2287  HG  SER X 141      44.532  29.706  57.902  0.00  0.00            
ATOM   2288  C   SER X 141      45.730  28.859  55.085  0.00  0.00            
ATOM   2289  O   SER X 141      46.175  30.011  54.949  0.00  0.00            
ATOM   2290  N   TRP X 142      44.747  28.370  54.286  0.00  0.00            
ATOM   2291  H   TRP X 142      44.537  27.398  54.465  0.00  0.00            
ATOM   2292  CA  TRP X 142      44.285  29.035  53.063  0.00  0.00            
ATOM   2293  HA  TRP X 142      45.094  29.712  52.788  0.00  0.00            
ATOM   2294  CB  TRP X 142      44.022  28.019  51.961  0.00  0.00            
ATOM   2295  HB2 TRP X 142      43.698  27.151  52.535  0.00  0.00            
ATOM   2296  HB3 TRP X 142      43.231  28.437  51.338  0.00  0.00            
ATOM   2297  CG  TRP X 142      45.177  27.724  51.166  0.00  0.00            
ATOM   2298  CD1 TRP X 142      45.800  26.509  51.055  0.00  0.00            
ATOM   2299  HD1 TRP X 142      45.642  25.634  51.667  0.00  0.00            
ATOM   2300  NE1 TRP X 142      46.946  26.589  50.301  0.00  0.00            
ATOM   2301  HE1 TRP X 142      47.614  25.854  50.119  0.00  0.00            
ATOM   2302  CE2 TRP X 142      47.056  27.802  49.724  0.00  0.00            
ATOM   2303  CZ2 TRP X 142      47.921  28.290  48.737  0.00  0.00            
ATOM   2304  HZ2 TRP X 142      48.686  27.606  48.401  0.00  0.00            
ATOM   2305  CH2 TRP X 142      47.708  29.537  48.196  0.00  0.00            
ATOM   2306  HH2 TRP X 142      48.420  29.909  47.473  0.00  0.00            
ATOM   2307  CZ3 TRP X 142      46.758  30.367  48.792  0.00  0.00            
ATOM   2308  HZ3 TRP X 142      46.729  31.434  48.628  0.00  0.00            
ATOM   2309  CE3 TRP X 142      45.876  29.881  49.766  0.00  0.00            
ATOM   2310  HE3 TRP X 142      45.214  30.558  50.287  0.00  0.00            
ATOM   2311  CD2 TRP X 142      45.923  28.530  50.170  0.00  0.00            
ATOM   2312  C   TRP X 142      43.013  29.840  53.322  0.00  0.00            
ATOM   2313  O   TRP X 142      41.999  29.349  53.823  0.00  0.00            
ATOM   2314  N   GLN X 143      43.058  31.080  52.927  0.00  0.00            
ATOM   2315  H   GLN X 143      43.898  31.268  52.397  0.00  0.00            
ATOM   2316  CA  GLN X 143      41.902  31.943  52.909  0.00  0.00            
ATOM   2317  HA  GLN X 143      41.094  31.309  53.274  0.00  0.00            
ATOM   2318  CB  GLN X 143      42.102  32.991  54.035  0.00  0.00            
ATOM   2319  HB2 GLN X 143      43.089  33.441  53.933  0.00  0.00            
ATOM   2320  HB3 GLN X 143      41.394  33.780  53.784  0.00  0.00            
ATOM   2321  CG  GLN X 143      41.884  32.331  55.418  0.00  0.00            
ATOM   2322  HG2 GLN X 143      40.874  31.924  55.363  0.00  0.00            
ATOM   2323  HG3 GLN X 143      42.582  31.497  55.492  0.00  0.00            
ATOM   2324  CD  GLN X 143      41.817  33.300  56.592  0.00  0.00            
ATOM   2325  OE1 GLN X 143      42.309  34.437  56.558  0.00  0.00            
ATOM   2326  NE2 GLN X 143      41.385  32.881  57.735  0.00  0.00            
ATOM   2327 HE21 GLN X 143      41.395  33.597  58.448  0.00  0.00            
ATOM   2328 HE22 GLN X 143      41.129  31.909  57.832  0.00  0.00            
ATOM   2329  C   GLN X 143      41.516  32.490  51.508  0.00  0.00            
ATOM   2330  O   GLN X 143      42.043  33.479  50.930  0.00  0.00            
ATOM   2331  N   LEU X 144      40.624  31.763  50.878  0.00  0.00            
ATOM   2332  H   LEU X 144      40.141  31.061  51.420  0.00  0.00            
ATOM   2333  CA  LEU X 144      40.171  32.115  49.534  0.00  0.00            
ATOM   2334  HA  LEU X 144      40.917  32.720  49.020  0.00  0.00            
ATOM   2335  CB  LEU X 144      39.868  30.872  48.650  0.00  0.00            
ATOM   2336  HB2 LEU X 144      38.936  30.359  48.883  0.00  0.00            
ATOM   2337  HB3 LEU X 144      39.824  31.300  47.648  0.00  0.00            
ATOM   2338  CG  LEU X 144      41.056  29.901  48.659  0.00  0.00            
ATOM   2339  HG  LEU X 144      41.147  29.536  49.682  0.00  0.00            
ATOM   2340  CD1 LEU X 144      40.850  28.664  47.778  0.00  0.00            
ATOM   2341 HD11 LEU X 144      41.603  27.892  47.942  0.00  0.00            
ATOM   2342 HD12 LEU X 144      39.843  28.261  47.883  0.00  0.00            
ATOM   2343 HD13 LEU X 144      40.857  29.126  46.791  0.00  0.00            
ATOM   2344  CD2 LEU X 144      42.411  30.494  48.222  0.00  0.00            
ATOM   2345 HD21 LEU X 144      42.405  30.772  47.168  0.00  0.00            
ATOM   2346 HD22 LEU X 144      42.611  31.361  48.852  0.00  0.00            
ATOM   2347 HD23 LEU X 144      43.172  29.713  48.236  0.00  0.00            
ATOM   2348  C   LEU X 144      38.875  33.010  49.620  0.00  0.00            
ATOM   2349  O   LEU X 144      38.109  32.907  50.547  0.00  0.00            
ATOM   2350  N   THR X 145      38.662  33.794  48.484  0.00  0.00            
ATOM   2351  H   THR X 145      39.467  33.968  47.900  0.00  0.00            
ATOM   2352  CA  THR X 145      37.409  34.579  48.230  0.00  0.00            
ATOM   2353  HA  THR X 145      36.687  34.086  48.880  0.00  0.00            
ATOM   2354  CB  THR X 145      37.590  36.037  48.628  0.00  0.00            
ATOM   2355  HB  THR X 145      38.451  36.408  48.071  0.00  0.00            
ATOM   2356  CG2 THR X 145      36.377  36.909  48.515  0.00  0.00            
ATOM   2357 HG21 THR X 145      36.886  37.856  48.693  0.00  0.00            
ATOM   2358 HG22 THR X 145      35.931  36.863  47.521  0.00  0.00            
ATOM   2359 HG23 THR X 145      35.650  36.632  49.278  0.00  0.00            
ATOM   2360  OG1 THR X 145      37.854  36.129  49.989  0.00  0.00            
ATOM   2361  HG1 THR X 145      38.767  35.864  50.127  0.00  0.00            
ATOM   2362  C   THR X 145      36.985  34.446  46.776  0.00  0.00            
ATOM   2363  O   THR X 145      37.810  34.664  45.888  0.00  0.00            
ATOM   2364  N   LEU X 146      35.778  34.103  46.552  0.00  0.00            
ATOM   2365  H   LEU X 146      35.238  33.823  47.358  0.00  0.00            
ATOM   2366  CA  LEU X 146      35.133  34.071  45.239  0.00  0.00            
ATOM   2367  HA  LEU X 146      35.833  33.681  44.501  0.00  0.00            
ATOM   2368  CB  LEU X 146      33.841  33.244  45.343  0.00  0.00            
ATOM   2369  HB2 LEU X 146      33.253  33.769  46.096  0.00  0.00            
ATOM   2370  HB3 LEU X 146      33.345  33.184  44.374  0.00  0.00            
ATOM   2371  CG  LEU X 146      33.990  31.806  45.652  0.00  0.00            
ATOM   2372  HG  LEU X 146      34.395  31.659  46.654  0.00  0.00            
ATOM   2373  CD1 LEU X 146      32.591  31.048  45.635  0.00  0.00            
ATOM   2374 HD11 LEU X 146      31.868  31.467  46.334  0.00  0.00            
ATOM   2375 HD12 LEU X 146      32.226  31.130  44.611  0.00  0.00            
ATOM   2376 HD13 LEU X 146      32.666  29.980  45.841  0.00  0.00            
ATOM   2377  CD2 LEU X 146      34.971  31.048  44.720  0.00  0.00            
ATOM   2378 HD21 LEU X 146      34.928  29.969  44.868  0.00  0.00            
ATOM   2379 HD22 LEU X 146      34.864  31.353  43.679  0.00  0.00            
ATOM   2380 HD23 LEU X 146      35.961  31.361  45.051  0.00  0.00            
ATOM   2381  C   LEU X 146      34.779  35.453  44.614  0.00  0.00            
ATOM   2382  O   LEU X 146      34.813  36.548  45.152  0.00  0.00            
ATOM   2383  N   ASN X 147      34.582  35.429  43.276  0.00  0.00            
ATOM   2384  H   ASN X 147      34.643  34.537  42.804  0.00  0.00            
ATOM   2385  CA  ASN X 147      34.450  36.679  42.500  0.00  0.00            
ATOM   2386  HA  ASN X 147      35.335  37.312  42.578  0.00  0.00            
ATOM   2387  CB  ASN X 147      34.561  36.393  40.994  0.00  0.00            
ATOM   2388  HB2 ASN X 147      34.753  37.362  40.534  0.00  0.00            
ATOM   2389  HB3 ASN X 147      35.461  35.836  40.733  0.00  0.00            
ATOM   2390  CG  ASN X 147      33.316  35.814  40.318  0.00  0.00            
ATOM   2391  OD1 ASN X 147      32.970  34.654  40.524  0.00  0.00            
ATOM   2392  ND2 ASN X 147      32.550  36.491  39.494  0.00  0.00            
ATOM   2393 HD21 ASN X 147      31.794  36.030  39.008  0.00  0.00            
ATOM   2394 HD22 ASN X 147      32.812  37.450  39.316  0.00  0.00            
ATOM   2395  C   ASN X 147      33.213  37.511  42.836  0.00  0.00            
ATOM   2396  O   ASN X 147      33.163  38.698  42.574  0.00  0.00            
ATOM   2397  N   ASN X 148      32.165  36.853  43.297  0.00  0.00            
ATOM   2398  H   ASN X 148      32.196  35.866  43.510  0.00  0.00            
ATOM   2399  CA  ASN X 148      30.948  37.411  43.886  0.00  0.00            
ATOM   2400  HA  ASN X 148      30.680  38.309  43.329  0.00  0.00            
ATOM   2401  CB  ASN X 148      29.819  36.481  43.636  0.00  0.00            
ATOM   2402  HB2 ASN X 148      28.945  36.891  44.141  0.00  0.00            
ATOM   2403  HB3 ASN X 148      29.575  36.495  42.574  0.00  0.00            
ATOM   2404  CG  ASN X 148      29.953  35.107  44.327  0.00  0.00            
ATOM   2405  OD1 ASN X 148      30.985  34.800  45.006  0.00  0.00            
ATOM   2406  ND2 ASN X 148      28.898  34.329  44.259  0.00  0.00            
ATOM   2407 HD21 ASN X 148      28.965  33.451  44.754  0.00  0.00            
ATOM   2408 HD22 ASN X 148      27.998  34.693  43.979  0.00  0.00            
ATOM   2409  C   ASN X 148      31.072  37.837  45.329  0.00  0.00            
ATOM   2410  O   ASN X 148      30.058  37.957  46.001  0.00  0.00            
ATOM   2411  N   ASP X 149      32.322  38.044  45.809  0.00  0.00            
ATOM   2412  H   ASP X 149      33.092  37.785  45.208  0.00  0.00            
ATOM   2413  CA  ASP X 149      32.642  38.501  47.190  0.00  0.00            
ATOM   2414  HA  ASP X 149      33.732  38.469  47.168  0.00  0.00            
ATOM   2415  CB  ASP X 149      32.253  39.979  47.392  0.00  0.00            
ATOM   2416  HB2 ASP X 149      31.184  40.036  47.183  0.00  0.00            
ATOM   2417  HB3 ASP X 149      32.382  40.254  48.438  0.00  0.00            
ATOM   2418  CG  ASP X 149      33.006  40.909  46.461  0.00  0.00            
ATOM   2419  OD1 ASP X 149      34.036  40.584  45.838  0.00  0.00            
ATOM   2420  OD2 ASP X 149      32.405  42.027  46.297  0.00  0.00            
ATOM   2421  C   ASP X 149      32.283  37.592  48.380  0.00  0.00            
ATOM   2422  O   ASP X 149      32.276  37.969  49.555  0.00  0.00            
ATOM   2423  N   ILE X 150      32.126  36.306  48.046  0.00  0.00            
ATOM   2424  H   ILE X 150      32.253  36.063  47.074  0.00  0.00            
ATOM   2425  CA  ILE X 150      31.847  35.205  49.082  0.00  0.00            
ATOM   2426  HA  ILE X 150      31.284  35.592  49.931  0.00  0.00            
ATOM   2427  CB  ILE X 150      31.175  34.008  48.381  0.00  0.00            
ATOM   2428  HB  ILE X 150      31.746  33.742  47.491  0.00  0.00            
ATOM   2429  CG2 ILE X 150      31.067  32.823  49.304  0.00  0.00            
ATOM   2430 HG21 ILE X 150      32.038  32.365  49.494  0.00  0.00            
ATOM   2431 HG22 ILE X 150      30.674  33.306  50.198  0.00  0.00            
ATOM   2432 HG23 ILE X 150      30.423  32.059  48.869  0.00  0.00            
ATOM   2433  CG1 ILE X 150      29.755  34.475  48.003  0.00  0.00            
ATOM   2434 HG12 ILE X 150      29.275  34.927  48.872  0.00  0.00            
ATOM   2435 HG13 ILE X 150      29.806  35.290  47.281  0.00  0.00            
ATOM   2436  CD1 ILE X 150      28.841  33.432  47.400  0.00  0.00            
ATOM   2437 HD11 ILE X 150      28.107  33.885  46.733  0.00  0.00            
ATOM   2438 HD12 ILE X 150      29.348  32.601  46.910  0.00  0.00            
ATOM   2439 HD13 ILE X 150      28.360  32.961  48.257  0.00  0.00            
ATOM   2440  C   ILE X 150      33.170  34.783  49.649  0.00  0.00            
ATOM   2441  O   ILE X 150      34.066  34.319  48.905  0.00  0.00            
ATOM   2442  N   LYS X 151      33.332  34.819  50.999  0.00  0.00            
ATOM   2443  H   LYS X 151      32.549  35.068  51.587  0.00  0.00            
ATOM   2444  CA  LYS X 151      34.603  34.349  51.649  0.00  0.00            
ATOM   2445  HA  LYS X 151      35.458  34.497  50.988  0.00  0.00            
ATOM   2446  CB  LYS X 151      34.892  35.146  52.917  0.00  0.00            
ATOM   2447  HB2 LYS X 151      33.942  35.229  53.445  0.00  0.00            
ATOM   2448  HB3 LYS X 151      35.640  34.711  53.580  0.00  0.00            
ATOM   2449  CG  LYS X 151      35.190  36.628  52.495  0.00  0.00            
ATOM   2450  HG2 LYS X 151      35.853  36.607  51.630  0.00  0.00            
ATOM   2451  HG3 LYS X 151      34.304  37.195  52.210  0.00  0.00            
ATOM   2452  CD  LYS X 151      35.833  37.506  53.560  0.00  0.00            
ATOM   2453  HD2 LYS X 151      35.356  37.151  54.474  0.00  0.00            
ATOM   2454  HD3 LYS X 151      36.915  37.422  53.667  0.00  0.00            
ATOM   2455  CE  LYS X 151      35.555  39.015  53.456  0.00  0.00            
ATOM   2456  HE2 LYS X 151      34.525  39.319  53.644  0.00  0.00            
ATOM   2457  HE3 LYS X 151      36.119  39.528  54.235  0.00  0.00            
ATOM   2458  NZ  LYS X 151      36.032  39.559  52.181  0.00  0.00            
ATOM   2459  HZ1 LYS X 151      35.471  39.312  51.378  0.00  0.00            
ATOM   2460  HZ2 LYS X 151      36.118  40.565  52.200  0.00  0.00            
ATOM   2461  HZ3 LYS X 151      36.960  39.216  51.975  0.00  0.00            
ATOM   2462  C   LYS X 151      34.574  32.837  51.957  0.00  0.00            
ATOM   2463  O   LYS X 151      33.463  32.391  52.147  0.00  0.00            
ATOM   2464  N   LEU X 152      35.719  32.145  51.788  0.00  0.00            
ATOM   2465  H   LEU X 152      36.502  32.674  51.431  0.00  0.00            
ATOM   2466  CA  LEU X 152      35.979  30.678  51.803  0.00  0.00            
ATOM   2467  HA  LEU X 152      35.204  30.130  52.339  0.00  0.00            
ATOM   2468  CB  LEU X 152      35.737  30.329  50.349  0.00  0.00            
ATOM   2469  HB2 LEU X 152      34.694  30.589  50.168  0.00  0.00            
ATOM   2470  HB3 LEU X 152      36.326  31.070  49.809  0.00  0.00            
ATOM   2471  CG  LEU X 152      36.048  28.867  49.919  0.00  0.00            
ATOM   2472  HG  LEU X 152      37.073  28.519  50.049  0.00  0.00            
ATOM   2473  CD1 LEU X 152      35.230  27.865  50.789  0.00  0.00            
ATOM   2474 HD11 LEU X 152      34.156  28.042  50.731  0.00  0.00            
ATOM   2475 HD12 LEU X 152      35.392  26.865  50.388  0.00  0.00            
ATOM   2476 HD13 LEU X 152      35.590  27.880  51.818  0.00  0.00            
ATOM   2477  CD2 LEU X 152      35.696  28.690  48.473  0.00  0.00            
ATOM   2478 HD21 LEU X 152      35.925  27.670  48.164  0.00  0.00            
ATOM   2479 HD22 LEU X 152      34.635  28.806  48.251  0.00  0.00            
ATOM   2480 HD23 LEU X 152      36.205  29.404  47.826  0.00  0.00            
ATOM   2481  C   LEU X 152      37.301  30.235  52.390  0.00  0.00            
ATOM   2482  O   LEU X 152      38.273  29.937  51.809  0.00  0.00            
ATOM   2483  N   ASN X 153      37.291  30.122  53.719  0.00  0.00            
ATOM   2484  H   ASN X 153      36.445  30.380  54.207  0.00  0.00            
ATOM   2485  CA  ASN X 153      38.395  29.498  54.518  0.00  0.00            
ATOM   2486  HA  ASN X 153      39.335  29.908  54.151  0.00  0.00            
ATOM   2487  CB  ASN X 153      38.119  29.907  56.029  0.00  0.00            
ATOM   2488  HB2 ASN X 153      37.771  30.940  56.001  0.00  0.00            
ATOM   2489  HB3 ASN X 153      37.283  29.284  56.348  0.00  0.00            
ATOM   2490  CG  ASN X 153      39.365  29.612  56.835  0.00  0.00            
ATOM   2491  OD1 ASN X 153      40.240  28.891  56.505  0.00  0.00            
ATOM   2492  ND2 ASN X 153      39.433  30.199  58.003  0.00  0.00            
ATOM   2493 HD21 ASN X 153      40.074  29.753  58.644  0.00  0.00            
ATOM   2494 HD22 ASN X 153      38.600  30.660  58.339  0.00  0.00            
ATOM   2495  C   ASN X 153      38.376  27.975  54.370  0.00  0.00            
ATOM   2496  O   ASN X 153      37.316  27.356  54.465  0.00  0.00            
ATOM   2497  N   LEU X 154      39.497  27.361  54.090  0.00  0.00            
ATOM   2498  H   LEU X 154      40.183  28.068  53.869  0.00  0.00            
ATOM   2499  CA  LEU X 154      39.772  25.909  53.944  0.00  0.00            
ATOM   2500  HA  LEU X 154      38.871  25.298  54.004  0.00  0.00            
ATOM   2501  CB  LEU X 154      40.371  25.819  52.514  0.00  0.00            
ATOM   2502  HB2 LEU X 154      41.213  26.511  52.532  0.00  0.00            
ATOM   2503  HB3 LEU X 154      40.779  24.835  52.281  0.00  0.00            
ATOM   2504  CG  LEU X 154      39.429  26.257  51.303  0.00  0.00            
ATOM   2505  HG  LEU X 154      38.977  27.249  51.313  0.00  0.00            
ATOM   2506  CD1 LEU X 154      40.302  26.082  50.023  0.00  0.00            
ATOM   2507 HD11 LEU X 154      39.770  26.274  49.091  0.00  0.00            
ATOM   2508 HD12 LEU X 154      41.166  26.741  50.106  0.00  0.00            
ATOM   2509 HD13 LEU X 154      40.830  25.129  50.034  0.00  0.00            
ATOM   2510  CD2 LEU X 154      38.228  25.305  51.163  0.00  0.00            
ATOM   2511 HD21 LEU X 154      37.490  25.581  50.410  0.00  0.00            
ATOM   2512 HD22 LEU X 154      38.544  24.281  50.961  0.00  0.00            
ATOM   2513 HD23 LEU X 154      37.707  25.391  52.116  0.00  0.00            
ATOM   2514  C   LEU X 154      40.677  25.254  55.044  0.00  0.00            
ATOM   2515  O   LEU X 154      40.985  24.031  54.891  0.00  0.00            
ATOM   2516  N   GLY X 155      41.182  26.050  55.990  0.00  0.00            
ATOM   2517  H   GLY X 155      40.862  27.008  56.005  0.00  0.00            
ATOM   2518  CA  GLY X 155      42.201  25.675  57.053  0.00  0.00            
ATOM   2519  HA2 GLY X 155      42.322  26.530  57.718  0.00  0.00            
ATOM   2520  HA3 GLY X 155      41.923  24.800  57.640  0.00  0.00            
ATOM   2521  C   GLY X 155      43.662  25.381  56.512  0.00  0.00            
ATOM   2522  O   GLY X 155      43.952  25.918  55.463  0.00  0.00            
ATOM   2523  N   ARG X 156      44.497  24.605  57.157  0.00  0.00            
ATOM   2524  H   ARG X 156      44.291  24.326  58.106  0.00  0.00            
ATOM   2525  CA  ARG X 156      45.756  24.138  56.685  0.00  0.00            
ATOM   2526  HA  ARG X 156      46.181  24.704  55.856  0.00  0.00            
ATOM   2527  CB  ARG X 156      46.796  24.098  57.799  0.00  0.00            
ATOM   2528  HB2 ARG X 156      46.940  25.078  58.256  0.00  0.00            
ATOM   2529  HB3 ARG X 156      46.421  23.584  58.683  0.00  0.00            
ATOM   2530  CG  ARG X 156      48.246  23.753  57.450  0.00  0.00            
ATOM   2531  HG2 ARG X 156      48.843  23.853  58.356  0.00  0.00            
ATOM   2532  HG3 ARG X 156      48.328  22.701  57.179  0.00  0.00            
ATOM   2533  CD  ARG X 156      48.871  24.653  56.332  0.00  0.00            
ATOM   2534  HD2 ARG X 156      48.195  24.760  55.484  0.00  0.00            
ATOM   2535  HD3 ARG X 156      48.998  25.648  56.758  0.00  0.00            
ATOM   2536  NE  ARG X 156      50.110  24.137  55.872  0.00  0.00            
ATOM   2537  HE  ARG X 156      50.510  23.487  56.534  0.00  0.00            
ATOM   2538  CZ  ARG X 156      50.560  24.046  54.631  0.00  0.00            
ATOM   2539  NH1 ARG X 156      50.098  24.810  53.673  0.00  0.00            
ATOM   2540 HH11 ARG X 156      49.514  25.578  53.973  0.00  0.00            
ATOM   2541 HH12 ARG X 156      50.489  24.689  52.750  0.00  0.00            
ATOM   2542  NH2 ARG X 156      51.564  23.354  54.273  0.00  0.00            
ATOM   2543 HH21 ARG X 156      51.952  22.676  54.913  0.00  0.00            
ATOM   2544 HH22 ARG X 156      51.859  23.361  53.307  0.00  0.00            
ATOM   2545  C   ARG X 156      45.601  22.761  55.964  0.00  0.00            
ATOM   2546  O   ARG X 156      46.545  22.377  55.231  0.00  0.00            
ATOM   2547  N   GLY X 157      44.622  21.945  56.447  0.00  0.00            
ATOM   2548  H   GLY X 157      43.939  22.323  57.088  0.00  0.00            
ATOM   2549  CA  GLY X 157      44.595  20.531  56.153  0.00  0.00            
ATOM   2550  HA2 GLY X 157      45.534  20.174  55.730  0.00  0.00            
ATOM   2551  HA3 GLY X 157      44.408  19.908  57.028  0.00  0.00            
ATOM   2552  C   GLY X 157      43.531  20.203  55.200  0.00  0.00            
ATOM   2553  O   GLY X 157      42.450  20.795  55.240  0.00  0.00            
ATOM   2554  N   ASP X 158      43.769  19.180  54.419  0.00  0.00            
ATOM   2555  H   ASP X 158      44.632  18.654  54.439  0.00  0.00            
ATOM   2556  CA  ASP X 158      42.795  18.761  53.390  0.00  0.00            
ATOM   2557  HA  ASP X 158      43.402  18.072  52.802  0.00  0.00            
ATOM   2558  CB  ASP X 158      41.657  17.949  54.108  0.00  0.00            
ATOM   2559  HB2 ASP X 158      40.838  18.588  54.438  0.00  0.00            
ATOM   2560  HB3 ASP X 158      41.223  17.320  53.330  0.00  0.00            
ATOM   2561  CG  ASP X 158      42.148  16.930  55.184  0.00  0.00            
ATOM   2562  OD1 ASP X 158      41.427  16.699  56.217  0.00  0.00            
ATOM   2563  OD2 ASP X 158      43.202  16.335  54.859  0.00  0.00            
ATOM   2564  C   ASP X 158      42.289  19.880  52.447  0.00  0.00            
ATOM   2565  O   ASP X 158      41.122  19.738  51.922  0.00  0.00            
ATOM   2566  N   THR X 159      42.977  20.996  52.224  0.00  0.00            
ATOM   2567  H   THR X 159      43.891  21.060  52.647  0.00  0.00            
ATOM   2568  CA  THR X 159      42.377  22.235  51.629  0.00  0.00            
ATOM   2569  HA  THR X 159      41.523  22.649  52.166  0.00  0.00            
ATOM   2570  CB  THR X 159      43.382  23.422  51.565  0.00  0.00            
ATOM   2571  HB  THR X 159      43.008  24.333  51.099  0.00  0.00            
ATOM   2572  CG2 THR X 159      43.905  23.866  52.903  0.00  0.00            
ATOM   2573 HG21 THR X 159      44.993  23.925  52.872  0.00  0.00            
ATOM   2574 HG22 THR X 159      43.525  24.839  53.215  0.00  0.00            
ATOM   2575 HG23 THR X 159      43.507  23.152  53.624  0.00  0.00            
ATOM   2576  OG1 THR X 159      44.460  22.989  50.763  0.00  0.00            
ATOM   2577  HG1 THR X 159      44.834  22.219  51.198  0.00  0.00            
ATOM   2578  C   THR X 159      41.764  22.069  50.249  0.00  0.00            
ATOM   2579  O   THR X 159      40.619  22.506  50.074  0.00  0.00            
ATOM   2580  N   MET X 160      42.408  21.278  49.335  0.00  0.00            
ATOM   2581  H   MET X 160      43.267  20.817  49.600  0.00  0.00            
ATOM   2582  CA  MET X 160      41.800  20.865  48.112  0.00  0.00            
ATOM   2583  HA  MET X 160      41.186  21.627  47.632  0.00  0.00            
ATOM   2584  CB  MET X 160      42.931  20.543  47.080  0.00  0.00            
ATOM   2585  HB2 MET X 160      43.496  21.460  46.916  0.00  0.00            
ATOM   2586  HB3 MET X 160      43.555  19.754  47.500  0.00  0.00            
ATOM   2587  CG  MET X 160      42.460  20.030  45.658  0.00  0.00            
ATOM   2588  HG2 MET X 160      43.276  19.610  45.070  0.00  0.00            
ATOM   2589  HG3 MET X 160      41.754  19.201  45.695  0.00  0.00            
ATOM   2590  SD  MET X 160      41.632  21.326  44.669  0.00  0.00            
ATOM   2591  CE  MET X 160      42.844  21.772  43.485  0.00  0.00            
ATOM   2592  HE1 MET X 160      43.189  20.975  42.826  0.00  0.00            
ATOM   2593  HE2 MET X 160      42.456  22.624  42.928  0.00  0.00            
ATOM   2594  HE3 MET X 160      43.700  22.157  44.039  0.00  0.00            
ATOM   2595  C   MET X 160      40.688  19.756  48.229  0.00  0.00            
ATOM   2596  O   MET X 160      39.723  19.909  47.481  0.00  0.00            
ATOM   2597  N   LYS X 161      40.706  18.846  49.221  0.00  0.00            
ATOM   2598  H   LYS X 161      41.435  18.863  49.920  0.00  0.00            
ATOM   2599  CA  LYS X 161      39.456  18.100  49.430  0.00  0.00            
ATOM   2600  HA  LYS X 161      39.180  17.660  48.472  0.00  0.00            
ATOM   2601  CB  LYS X 161      39.677  16.907  50.408  0.00  0.00            
ATOM   2602  HB2 LYS X 161      39.953  17.296  51.388  0.00  0.00            
ATOM   2603  HB3 LYS X 161      38.831  16.221  50.446  0.00  0.00            
ATOM   2604  CG  LYS X 161      40.906  15.956  50.121  0.00  0.00            
ATOM   2605  HG2 LYS X 161      40.892  15.563  49.105  0.00  0.00            
ATOM   2606  HG3 LYS X 161      41.802  16.577  50.095  0.00  0.00            
ATOM   2607  CD  LYS X 161      41.115  14.826  51.173  0.00  0.00            
ATOM   2608  HD2 LYS X 161      41.514  15.263  52.088  0.00  0.00            
ATOM   2609  HD3 LYS X 161      40.227  14.218  51.345  0.00  0.00            
ATOM   2610  CE  LYS X 161      42.106  13.741  50.711  0.00  0.00            
ATOM   2611  HE2 LYS X 161      41.743  13.404  49.741  0.00  0.00            
ATOM   2612  HE3 LYS X 161      43.059  14.270  50.706  0.00  0.00            
ATOM   2613  NZ  LYS X 161      42.216  12.657  51.759  0.00  0.00            
ATOM   2614  HZ1 LYS X 161      42.845  11.949  51.408  0.00  0.00            
ATOM   2615  HZ2 LYS X 161      42.671  12.996  52.594  0.00  0.00            
ATOM   2616  HZ3 LYS X 161      41.351  12.200  52.014  0.00  0.00            
ATOM   2617  C   LYS X 161      38.279  18.903  49.879  0.00  0.00            
ATOM   2618  O   LYS X 161      37.292  18.716  49.208  0.00  0.00            
ATOM   2619  N   ARG X 162      38.494  19.770  50.858  0.00  0.00            
ATOM   2620  H   ARG X 162      39.420  19.845  51.253  0.00  0.00            
ATOM   2621  CA  ARG X 162      37.456  20.709  51.375  0.00  0.00            
ATOM   2622  HA  ARG X 162      36.619  20.127  51.760  0.00  0.00            
ATOM   2623  CB  ARG X 162      38.071  21.493  52.523  0.00  0.00            
ATOM   2624  HB2 ARG X 162      39.066  21.836  52.239  0.00  0.00            
ATOM   2625  HB3 ARG X 162      37.494  22.396  52.724  0.00  0.00            
ATOM   2626  CG  ARG X 162      38.239  20.728  53.827  0.00  0.00            
ATOM   2627  HG2 ARG X 162      37.232  20.702  54.243  0.00  0.00            
ATOM   2628  HG3 ARG X 162      38.550  19.708  53.601  0.00  0.00            
ATOM   2629  CD  ARG X 162      39.250  21.503  54.661  0.00  0.00            
ATOM   2630  HD2 ARG X 162      40.197  21.505  54.122  0.00  0.00            
ATOM   2631  HD3 ARG X 162      38.959  22.540  54.828  0.00  0.00            
ATOM   2632  NE  ARG X 162      39.393  20.817  55.956  0.00  0.00            
ATOM   2633  HE  ARG X 162      39.049  19.869  56.004  0.00  0.00            
ATOM   2634  CZ  ARG X 162      40.024  21.200  57.046  0.00  0.00            
ATOM   2635  NH1 ARG X 162      40.654  22.336  57.161  0.00  0.00            
ATOM   2636 HH11 ARG X 162      40.857  22.917  56.359  0.00  0.00            
ATOM   2637 HH12 ARG X 162      41.082  22.597  58.038  0.00  0.00            
ATOM   2638  NH2 ARG X 162      39.943  20.534  58.154  0.00  0.00            
ATOM   2639 HH21 ARG X 162      39.181  19.873  58.189  0.00  0.00            
ATOM   2640 HH22 ARG X 162      40.404  20.905  58.973  0.00  0.00            
ATOM   2641  C   ARG X 162      36.931  21.673  50.294  0.00  0.00            
ATOM   2642  O   ARG X 162      35.731  21.813  50.180  0.00  0.00            
ATOM   2643  N   LEU X 163      37.797  22.188  49.394  0.00  0.00            
ATOM   2644  H   LEU X 163      38.774  22.090  49.631  0.00  0.00            
ATOM   2645  CA  LEU X 163      37.436  22.948  48.242  0.00  0.00            
ATOM   2646  HA  LEU X 163      36.816  23.817  48.462  0.00  0.00            
ATOM   2647  CB  LEU X 163      38.628  23.513  47.592  0.00  0.00            
ATOM   2648  HB2 LEU X 163      39.211  24.055  48.336  0.00  0.00            
ATOM   2649  HB3 LEU X 163      39.258  22.718  47.195  0.00  0.00            
ATOM   2650  CG  LEU X 163      38.356  24.401  46.330  0.00  0.00            
ATOM   2651  HG  LEU X 163      37.925  23.747  45.573  0.00  0.00            
ATOM   2652  CD1 LEU X 163      37.358  25.513  46.648  0.00  0.00            
ATOM   2653 HD11 LEU X 163      37.742  25.969  47.560  0.00  0.00            
ATOM   2654 HD12 LEU X 163      37.306  26.259  45.855  0.00  0.00            
ATOM   2655 HD13 LEU X 163      36.351  25.133  46.825  0.00  0.00            
ATOM   2656  CD2 LEU X 163      39.662  25.103  45.814  0.00  0.00            
ATOM   2657 HD21 LEU X 163      39.526  25.659  44.887  0.00  0.00            
ATOM   2658 HD22 LEU X 163      40.142  25.665  46.615  0.00  0.00            
ATOM   2659 HD23 LEU X 163      40.344  24.300  45.534  0.00  0.00            
ATOM   2660  C   LEU X 163      36.561  22.041  47.293  0.00  0.00            
ATOM   2661  O   LEU X 163      35.552  22.411  46.785  0.00  0.00            
ATOM   2662  N   ALA X 164      36.999  20.852  46.997  0.00  0.00            
ATOM   2663  H   ALA X 164      37.852  20.578  47.463  0.00  0.00            
ATOM   2664  CA  ALA X 164      36.301  19.855  46.170  0.00  0.00            
ATOM   2665  HA  ALA X 164      35.963  20.375  45.274  0.00  0.00            
ATOM   2666  CB  ALA X 164      37.203  18.666  45.752  0.00  0.00            
ATOM   2667  HB1 ALA X 164      37.522  18.125  46.644  0.00  0.00            
ATOM   2668  HB2 ALA X 164      36.764  17.968  45.040  0.00  0.00            
ATOM   2669  HB3 ALA X 164      38.093  18.992  45.213  0.00  0.00            
ATOM   2670  C   ALA X 164      34.941  19.282  46.775  0.00  0.00            
ATOM   2671  O   ALA X 164      33.950  18.880  46.055  0.00  0.00            
ATOM   2672  N   ARG X 165      34.815  19.329  48.086  0.00  0.00            
ATOM   2673  H   ARG X 165      35.681  19.521  48.570  0.00  0.00            
ATOM   2674  CA  ARG X 165      33.550  19.270  48.796  0.00  0.00            
ATOM   2675  HA  ARG X 165      32.967  18.455  48.366  0.00  0.00            
ATOM   2676  CB  ARG X 165      33.661  18.962  50.303  0.00  0.00            
ATOM   2677  HB2 ARG X 165      34.497  19.541  50.694  0.00  0.00            
ATOM   2678  HB3 ARG X 165      32.705  19.119  50.803  0.00  0.00            
ATOM   2679  CG  ARG X 165      33.928  17.424  50.411  0.00  0.00            
ATOM   2680  HG2 ARG X 165      33.353  16.874  49.666  0.00  0.00            
ATOM   2681  HG3 ARG X 165      35.000  17.321  50.243  0.00  0.00            
ATOM   2682  CD  ARG X 165      33.569  16.936  51.791  0.00  0.00            
ATOM   2683  HD2 ARG X 165      32.535  17.196  52.018  0.00  0.00            
ATOM   2684  HD3 ARG X 165      33.704  15.858  51.882  0.00  0.00            
ATOM   2685  NE  ARG X 165      34.418  17.473  52.871  0.00  0.00            
ATOM   2686  HE  ARG X 165      33.908  17.924  53.617  0.00  0.00            
ATOM   2687  CZ  ARG X 165      35.683  17.193  53.233  0.00  0.00            
ATOM   2688  NH1 ARG X 165      36.482  16.445  52.532  0.00  0.00            
ATOM   2689 HH11 ARG X 165      36.124  15.913  51.752  0.00  0.00            
ATOM   2690 HH12 ARG X 165      37.398  16.280  52.926  0.00  0.00            
ATOM   2691  NH2 ARG X 165      36.190  17.680  54.293  0.00  0.00            
ATOM   2692 HH21 ARG X 165      35.629  18.333  54.821  0.00  0.00            
ATOM   2693 HH22 ARG X 165      37.106  17.359  54.573  0.00  0.00            
ATOM   2694  C   ARG X 165      32.701  20.426  48.617  0.00  0.00            
ATOM   2695  O   ARG X 165      31.508  20.288  48.516  0.00  0.00            
ATOM   2696  N   PHE X 166      33.327  21.605  48.724  0.00  0.00            
ATOM   2697  H   PHE X 166      34.286  21.605  49.040  0.00  0.00            
ATOM   2698  CA  PHE X 166      32.567  22.916  48.705  0.00  0.00            
ATOM   2699  HA  PHE X 166      31.847  22.856  49.521  0.00  0.00            
ATOM   2700  CB  PHE X 166      33.569  24.062  48.847  0.00  0.00            
ATOM   2701  HB2 PHE X 166      33.869  23.961  49.890  0.00  0.00            
ATOM   2702  HB3 PHE X 166      34.459  23.889  48.243  0.00  0.00            
ATOM   2703  CG  PHE X 166      32.917  25.377  48.567  0.00  0.00            
ATOM   2704  CD1 PHE X 166      31.739  25.756  49.257  0.00  0.00            
ATOM   2705  HD1 PHE X 166      31.362  25.163  50.078  0.00  0.00            
ATOM   2706  CE1 PHE X 166      31.155  26.976  48.980  0.00  0.00            
ATOM   2707  HE1 PHE X 166      30.315  27.311  49.570  0.00  0.00            
ATOM   2708  CZ  PHE X 166      31.644  27.779  47.970  0.00  0.00            
ATOM   2709  HZ  PHE X 166      31.206  28.742  47.755  0.00  0.00            
ATOM   2710  CE2 PHE X 166      32.644  27.316  47.106  0.00  0.00            
ATOM   2711  HE2 PHE X 166      32.789  27.765  46.135  0.00  0.00            
ATOM   2712  CD2 PHE X 166      33.243  26.128  47.421  0.00  0.00            
ATOM   2713  HD2 PHE X 166      34.061  25.694  46.866  0.00  0.00            
ATOM   2714  C   PHE X 166      31.834  23.073  47.352  0.00  0.00            
ATOM   2715  O   PHE X 166      30.641  23.426  47.354  0.00  0.00            
ATOM   2716  N   VAL X 167      32.495  22.733  46.232  0.00  0.00            
ATOM   2717  H   VAL X 167      33.460  22.482  46.392  0.00  0.00            
ATOM   2718  CA  VAL X 167      31.964  22.775  44.880  0.00  0.00            
ATOM   2719  HA  VAL X 167      31.573  23.778  44.711  0.00  0.00            
ATOM   2720  CB  VAL X 167      33.042  22.612  43.766  0.00  0.00            
ATOM   2721  HB  VAL X 167      33.518  21.661  44.006  0.00  0.00            
ATOM   2722  CG1 VAL X 167      32.596  22.539  42.339  0.00  0.00            
ATOM   2723 HG11 VAL X 167      31.919  23.375  42.162  0.00  0.00            
ATOM   2724 HG12 VAL X 167      33.365  22.635  41.572  0.00  0.00            
ATOM   2725 HG13 VAL X 167      32.048  21.597  42.345  0.00  0.00            
ATOM   2726  CG2 VAL X 167      34.001  23.781  43.857  0.00  0.00            
ATOM   2727 HG21 VAL X 167      34.368  23.916  44.875  0.00  0.00            
ATOM   2728 HG22 VAL X 167      34.891  23.696  43.234  0.00  0.00            
ATOM   2729 HG23 VAL X 167      33.445  24.661  43.535  0.00  0.00            
ATOM   2730  C   VAL X 167      30.832  21.803  44.733  0.00  0.00            
ATOM   2731  O   VAL X 167      29.828  22.148  44.183  0.00  0.00            
ATOM   2732  N   GLU X 168      30.874  20.582  45.367  0.00  0.00            
ATOM   2733  H   GLU X 168      31.683  20.341  45.921  0.00  0.00            
ATOM   2734  CA  GLU X 168      29.808  19.584  45.322  0.00  0.00            
ATOM   2735  HA  GLU X 168      29.457  19.479  44.295  0.00  0.00            
ATOM   2736  CB  GLU X 168      30.366  18.231  45.729  0.00  0.00            
ATOM   2737  HB2 GLU X 168      31.309  18.041  45.216  0.00  0.00            
ATOM   2738  HB3 GLU X 168      30.649  18.211  46.782  0.00  0.00            
ATOM   2739  CG  GLU X 168      29.410  17.031  45.481  0.00  0.00            
ATOM   2740  HG2 GLU X 168      28.838  16.839  46.389  0.00  0.00            
ATOM   2741  HG3 GLU X 168      28.701  17.368  44.725  0.00  0.00            
ATOM   2742  CD  GLU X 168      30.144  15.757  45.152  0.00  0.00            
ATOM   2743  OE1 GLU X 168      31.039  15.366  45.851  0.00  0.00            
ATOM   2744  OE2 GLU X 168      29.843  15.069  44.143  0.00  0.00            
ATOM   2745  C   GLU X 168      28.556  19.991  46.179  0.00  0.00            
ATOM   2746  O   GLU X 168      27.507  19.477  46.008  0.00  0.00            
ATOM   2747  N   LEU X 169      28.743  20.874  47.180  0.00  0.00            
ATOM   2748  H   LEU X 169      29.675  21.262  47.224  0.00  0.00            
ATOM   2749  CA  LEU X 169      27.793  21.284  48.189  0.00  0.00            
ATOM   2750  HA  LEU X 169      27.002  20.534  48.206  0.00  0.00            
ATOM   2751  CB  LEU X 169      28.502  21.382  49.573  0.00  0.00            
ATOM   2752  HB2 LEU X 169      28.944  20.420  49.831  0.00  0.00            
ATOM   2753  HB3 LEU X 169      29.288  22.113  49.383  0.00  0.00            
ATOM   2754  CG  LEU X 169      27.669  21.684  50.771  0.00  0.00            
ATOM   2755  HG  LEU X 169      27.184  22.633  50.544  0.00  0.00            
ATOM   2756  CD1 LEU X 169      26.633  20.610  51.200  0.00  0.00            
ATOM   2757 HD11 LEU X 169      26.083  20.973  52.068  0.00  0.00            
ATOM   2758 HD12 LEU X 169      25.952  20.500  50.355  0.00  0.00            
ATOM   2759 HD13 LEU X 169      27.187  19.703  51.442  0.00  0.00            
ATOM   2760  CD2 LEU X 169      28.610  21.708  51.971  0.00  0.00            
ATOM   2761 HD21 LEU X 169      29.136  20.757  52.054  0.00  0.00            
ATOM   2762 HD22 LEU X 169      29.331  22.521  51.881  0.00  0.00            
ATOM   2763 HD23 LEU X 169      27.922  21.843  52.805  0.00  0.00            
ATOM   2764  C   LEU X 169      27.186  22.610  47.871  0.00  0.00            
ATOM   2765  O   LEU X 169      26.022  22.794  48.109  0.00  0.00            
ATOM   2766  N   TYR X 170      27.884  23.606  47.274  0.00  0.00            
ATOM   2767  H   TYR X 170      28.789  23.302  46.943  0.00  0.00            
ATOM   2768  CA  TYR X 170      27.368  24.965  47.032  0.00  0.00            
ATOM   2769  HA  TYR X 170      27.102  25.389  48.000  0.00  0.00            
ATOM   2770  CB  TYR X 170      28.531  25.827  46.482  0.00  0.00            
ATOM   2771  HB2 TYR X 170      29.274  25.837  47.280  0.00  0.00            
ATOM   2772  HB3 TYR X 170      28.943  25.403  45.566  0.00  0.00            
ATOM   2773  CG  TYR X 170      28.205  27.291  46.191  0.00  0.00            
ATOM   2774  CD1 TYR X 170      28.460  28.281  47.173  0.00  0.00            
ATOM   2775  HD1 TYR X 170      28.593  28.170  48.239  0.00  0.00            
ATOM   2776  CE1 TYR X 170      28.455  29.619  46.773  0.00  0.00            
ATOM   2777  HE1 TYR X 170      28.728  30.337  47.532  0.00  0.00            
ATOM   2778  CZ  TYR X 170      28.147  30.010  45.424  0.00  0.00            
ATOM   2779  OH  TYR X 170      28.162  31.261  44.980  0.00  0.00            
ATOM   2780  HH  TYR X 170      27.655  31.306  44.166  0.00  0.00            
ATOM   2781  CE2 TYR X 170      27.857  29.023  44.467  0.00  0.00            
ATOM   2782  HE2 TYR X 170      27.640  29.305  43.447  0.00  0.00            
ATOM   2783  CD2 TYR X 170      27.865  27.692  44.882  0.00  0.00            
ATOM   2784  HD2 TYR X 170      27.764  26.912  44.142  0.00  0.00            
ATOM   2785  C   TYR X 170      26.043  25.216  46.265  0.00  0.00            
ATOM   2786  O   TYR X 170      25.277  26.082  46.606  0.00  0.00            
ATOM   2787  N   PRO X 171      25.665  24.420  45.219  0.00  0.00            
ATOM   2788  CD  PRO X 171      26.403  23.364  44.549  0.00  0.00            
ATOM   2789  HD2 PRO X 171      26.846  22.594  45.180  0.00  0.00            
ATOM   2790  HD3 PRO X 171      27.168  23.711  43.855  0.00  0.00            
ATOM   2791  CG  PRO X 171      25.380  22.637  43.644  0.00  0.00            
ATOM   2792  HG2 PRO X 171      25.025  21.821  44.273  0.00  0.00            
ATOM   2793  HG3 PRO X 171      25.869  22.298  42.731  0.00  0.00            
ATOM   2794  CB  PRO X 171      24.298  23.663  43.359  0.00  0.00            
ATOM   2795  HB2 PRO X 171      23.350  23.214  43.065  0.00  0.00            
ATOM   2796  HB3 PRO X 171      24.519  24.387  42.576  0.00  0.00            
ATOM   2797  CA  PRO X 171      24.296  24.535  44.607  0.00  0.00            
ATOM   2798  HA  PRO X 171      24.162  25.565  44.276  0.00  0.00            
ATOM   2799  C   PRO X 171      23.279  24.202  45.604  0.00  0.00            
ATOM   2800  O   PRO X 171      22.151  24.779  45.596  0.00  0.00            
ATOM   2801  N   VAL X 172      23.522  23.142  46.445  0.00  0.00            
ATOM   2802  H   VAL X 172      24.271  22.509  46.202  0.00  0.00            
ATOM   2803  CA  VAL X 172      22.571  22.645  47.458  0.00  0.00            
ATOM   2804  HA  VAL X 172      21.653  22.492  46.891  0.00  0.00            
ATOM   2805  CB  VAL X 172      23.179  21.405  48.222  0.00  0.00            
ATOM   2806  HB  VAL X 172      23.951  21.664  48.946  0.00  0.00            
ATOM   2807  CG1 VAL X 172      22.089  20.754  49.171  0.00  0.00            
ATOM   2808 HG11 VAL X 172      21.185  20.432  48.654  0.00  0.00            
ATOM   2809 HG12 VAL X 172      22.481  19.867  49.670  0.00  0.00            
ATOM   2810 HG13 VAL X 172      21.791  21.287  50.075  0.00  0.00            
ATOM   2811  CG2 VAL X 172      23.782  20.308  47.432  0.00  0.00            
ATOM   2812 HG21 VAL X 172      23.253  20.210  46.485  0.00  0.00            
ATOM   2813 HG22 VAL X 172      24.801  20.583  47.160  0.00  0.00            
ATOM   2814 HG23 VAL X 172      23.788  19.330  47.913  0.00  0.00            
ATOM   2815  C   VAL X 172      22.309  23.829  48.442  0.00  0.00            
ATOM   2816  O   VAL X 172      21.118  24.071  48.764  0.00  0.00            
ATOM   2817  N   LEU X 173      23.280  24.651  48.918  0.00  0.00            
ATOM   2818  H   LEU X 173      24.176  24.304  48.607  0.00  0.00            
ATOM   2819  CA  LEU X 173      23.169  25.934  49.687  0.00  0.00            
ATOM   2820  HA  LEU X 173      22.590  25.826  50.605  0.00  0.00            
ATOM   2821  CB  LEU X 173      24.645  26.436  49.990  0.00  0.00            
ATOM   2822  HB2 LEU X 173      25.128  26.776  49.074  0.00  0.00            
ATOM   2823  HB3 LEU X 173      24.611  27.339  50.599  0.00  0.00            
ATOM   2824  CG  LEU X 173      25.500  25.426  50.687  0.00  0.00            
ATOM   2825  HG  LEU X 173      25.441  24.541  50.054  0.00  0.00            
ATOM   2826  CD1 LEU X 173      26.930  25.965  50.784  0.00  0.00            
ATOM   2827 HD11 LEU X 173      27.288  26.360  49.833  0.00  0.00            
ATOM   2828 HD12 LEU X 173      26.959  26.765  51.523  0.00  0.00            
ATOM   2829 HD13 LEU X 173      27.620  25.224  51.188  0.00  0.00            
ATOM   2830  CD2 LEU X 173      24.926  25.028  51.997  0.00  0.00            
ATOM   2831 HD21 LEU X 173      25.685  24.424  52.494  0.00  0.00            
ATOM   2832 HD22 LEU X 173      24.567  25.936  52.481  0.00  0.00            
ATOM   2833 HD23 LEU X 173      24.107  24.390  51.667  0.00  0.00            
ATOM   2834  C   LEU X 173      22.462  27.046  48.928  0.00  0.00            
ATOM   2835  O   LEU X 173      21.586  27.684  49.430  0.00  0.00            
ATOM   2836  N   GLN X 174      22.759  27.265  47.673  0.00  0.00            
ATOM   2837  H   GLN X 174      23.603  26.864  47.288  0.00  0.00            
ATOM   2838  CA  GLN X 174      22.314  28.406  46.913  0.00  0.00            
ATOM   2839  HA  GLN X 174      22.515  29.343  47.432  0.00  0.00            
ATOM   2840  CB  GLN X 174      23.155  28.473  45.588  0.00  0.00            
ATOM   2841  HB2 GLN X 174      23.257  27.473  45.166  0.00  0.00            
ATOM   2842  HB3 GLN X 174      22.585  29.099  44.902  0.00  0.00            
ATOM   2843  CG  GLN X 174      24.613  28.968  45.716  0.00  0.00            
ATOM   2844  HG2 GLN X 174      25.018  28.452  46.587  0.00  0.00            
ATOM   2845  HG3 GLN X 174      25.213  28.547  44.909  0.00  0.00            
ATOM   2846  CD  GLN X 174      24.824  30.480  45.813  0.00  0.00            
ATOM   2847  OE1 GLN X 174      24.582  31.072  46.819  0.00  0.00            
ATOM   2848  NE2 GLN X 174      25.103  31.142  44.712  0.00  0.00            
ATOM   2849 HE21 GLN X 174      25.219  32.144  44.753  0.00  0.00            
ATOM   2850 HE22 GLN X 174      25.084  30.642  43.835  0.00  0.00            
ATOM   2851  C   GLN X 174      20.787  28.330  46.616  0.00  0.00            
ATOM   2852  O   GLN X 174      20.146  29.368  46.727  0.00  0.00            
ATOM   2853  N   GLN X 175      20.203  27.148  46.277  0.00  0.00            
ATOM   2854  H   GLN X 175      20.790  26.332  46.187  0.00  0.00            
ATOM   2855  CA  GLN X 175      18.797  27.029  46.199  0.00  0.00            
ATOM   2856  HA  GLN X 175      18.475  27.886  45.608  0.00  0.00            
ATOM   2857  CB  GLN X 175      18.424  25.769  45.333  0.00  0.00            
ATOM   2858  HB2 GLN X 175      18.997  25.850  44.409  0.00  0.00            
ATOM   2859  HB3 GLN X 175      18.715  24.832  45.808  0.00  0.00            
ATOM   2860  CG  GLN X 175      16.903  25.793  44.918  0.00  0.00            
ATOM   2861  HG2 GLN X 175      16.322  25.430  45.766  0.00  0.00            
ATOM   2862  HG3 GLN X 175      16.631  26.841  44.790  0.00  0.00            
ATOM   2863  CD  GLN X 175      16.471  24.853  43.742  0.00  0.00            
ATOM   2864  OE1 GLN X 175      17.267  24.010  43.354  0.00  0.00            
ATOM   2865  NE2 GLN X 175      15.298  24.919  43.135  0.00  0.00            
ATOM   2866 HE21 GLN X 175      15.031  24.436  42.290  0.00  0.00            
ATOM   2867 HE22 GLN X 175      14.698  25.646  43.499  0.00  0.00            
ATOM   2868  C   GLN X 175      18.078  27.037  47.593  0.00  0.00            
ATOM   2869  O   GLN X 175      17.060  27.702  47.665  0.00  0.00            
ATOM   2870  N   GLN X 176      18.732  26.611  48.690  0.00  0.00            
ATOM   2871  H   GLN X 176      19.596  26.125  48.500  0.00  0.00            
ATOM   2872  CA  GLN X 176      18.313  27.013  50.070  0.00  0.00            
ATOM   2873  HA  GLN X 176      17.321  26.565  50.130  0.00  0.00            
ATOM   2874  CB  GLN X 176      19.169  26.279  51.183  0.00  0.00            
ATOM   2875  HB2 GLN X 176      19.332  25.237  50.908  0.00  0.00            
ATOM   2876  HB3 GLN X 176      20.124  26.782  51.334  0.00  0.00            
ATOM   2877  CG  GLN X 176      18.506  26.373  52.575  0.00  0.00            
ATOM   2878  HG2 GLN X 176      18.789  27.347  52.976  0.00  0.00            
ATOM   2879  HG3 GLN X 176      17.437  26.297  52.381  0.00  0.00            
ATOM   2880  CD  GLN X 176      18.964  25.345  53.588  0.00  0.00            
ATOM   2881  OE1 GLN X 176      19.778  24.454  53.372  0.00  0.00            
ATOM   2882  NE2 GLN X 176      18.471  25.355  54.790  0.00  0.00            
ATOM   2883 HE21 GLN X 176      18.865  24.700  55.449  0.00  0.00            
ATOM   2884 HE22 GLN X 176      17.900  26.118  55.123  0.00  0.00            
ATOM   2885  C   GLN X 176      18.182  28.554  50.334  0.00  0.00            
ATOM   2886  O   GLN X 176      17.148  29.055  50.720  0.00  0.00            
ATOM   2887  N   ALA X 177      19.238  29.191  49.886  0.00  0.00            
ATOM   2888  H   ALA X 177      20.046  28.610  49.714  0.00  0.00            
ATOM   2889  CA  ALA X 177      19.377  30.670  49.995  0.00  0.00            
ATOM   2890  HA  ALA X 177      19.200  30.931  51.039  0.00  0.00            
ATOM   2891  CB  ALA X 177      20.773  31.115  49.468  0.00  0.00            
ATOM   2892  HB1 ALA X 177      21.575  30.495  49.869  0.00  0.00            
ATOM   2893  HB2 ALA X 177      20.839  31.106  48.380  0.00  0.00            
ATOM   2894  HB3 ALA X 177      20.863  32.186  49.651  0.00  0.00            
ATOM   2895  C   ALA X 177      18.218  31.417  49.205  0.00  0.00            
ATOM   2896  O   ALA X 177      17.579  32.306  49.749  0.00  0.00            
ATOM   2897  N   GLN X 178      17.999  31.043  47.962  0.00  0.00            
ATOM   2898  H   GLN X 178      18.677  30.451  47.504  0.00  0.00            
ATOM   2899  CA  GLN X 178      16.927  31.603  47.122  0.00  0.00            
ATOM   2900  HA  GLN X 178      17.081  32.682  47.076  0.00  0.00            
ATOM   2901  CB  GLN X 178      17.166  31.085  45.735  0.00  0.00            
ATOM   2902  HB2 GLN X 178      17.221  29.996  45.748  0.00  0.00            
ATOM   2903  HB3 GLN X 178      16.252  31.323  45.191  0.00  0.00            
ATOM   2904  CG  GLN X 178      18.341  31.786  45.116  0.00  0.00            
ATOM   2905  HG2 GLN X 178      18.189  32.854  45.270  0.00  0.00            
ATOM   2906  HG3 GLN X 178      19.263  31.552  45.648  0.00  0.00            
ATOM   2907  CD  GLN X 178      18.451  31.500  43.611  0.00  0.00            
ATOM   2908  OE1 GLN X 178      17.463  31.247  42.865  0.00  0.00            
ATOM   2909  NE2 GLN X 178      19.612  31.628  43.049  0.00  0.00            
ATOM   2910 HE21 GLN X 178      19.730  31.533  42.051  0.00  0.00            
ATOM   2911 HE22 GLN X 178      20.423  31.946  43.561  0.00  0.00            
ATOM   2912  C   GLN X 178      15.504  31.347  47.565  0.00  0.00            
ATOM   2913  O   GLN X 178      14.671  32.259  47.347  0.00  0.00            
ATOM   2914  N   THR X 179      15.227  30.212  48.201  0.00  0.00            
ATOM   2915  H   THR X 179      16.010  29.627  48.455  0.00  0.00            
ATOM   2916  CA  THR X 179      13.925  29.934  48.756  0.00  0.00            
ATOM   2917  HA  THR X 179      13.178  30.347  48.078  0.00  0.00            
ATOM   2918  CB  THR X 179      13.539  28.449  48.803  0.00  0.00            
ATOM   2919  HB  THR X 179      13.812  27.973  47.861  0.00  0.00            
ATOM   2920  CG2 THR X 179      14.246  27.724  49.901  0.00  0.00            
ATOM   2921 HG21 THR X 179      13.974  26.685  50.088  0.00  0.00            
ATOM   2922 HG22 THR X 179      15.278  27.528  49.607  0.00  0.00            
ATOM   2923 HG23 THR X 179      14.140  28.141  50.902  0.00  0.00            
ATOM   2924  OG1 THR X 179      12.118  28.244  48.964  0.00  0.00            
ATOM   2925  HG1 THR X 179      11.968  27.302  48.856  0.00  0.00            
ATOM   2926  C   THR X 179      13.706  30.633  50.101  0.00  0.00            
ATOM   2927  O   THR X 179      12.603  31.136  50.313  0.00  0.00            
ATOM   2928  N   ASP X 180      14.712  30.727  50.926  0.00  0.00            
ATOM   2929  H   ASP X 180      15.537  30.275  50.559  0.00  0.00            
ATOM   2930  CA  ASP X 180      14.716  31.317  52.310  0.00  0.00            
ATOM   2931  HA  ASP X 180      13.815  30.896  52.755  0.00  0.00            
ATOM   2932  CB  ASP X 180      16.011  30.915  53.106  0.00  0.00            
ATOM   2933  HB2 ASP X 180      16.896  31.069  52.489  0.00  0.00            
ATOM   2934  HB3 ASP X 180      16.154  31.596  53.945  0.00  0.00            
ATOM   2935  CG  ASP X 180      16.068  29.575  53.839  0.00  0.00            
ATOM   2936  OD1 ASP X 180      17.051  29.257  54.531  0.00  0.00            
ATOM   2937  OD2 ASP X 180      15.051  28.846  53.726  0.00  0.00            
ATOM   2938  C   ASP X 180      14.615  32.868  52.272  0.00  0.00            
ATOM   2939  O   ASP X 180      13.901  33.484  53.015  0.00  0.00            
ATOM   2940  N   GLY X 181      15.264  33.502  51.288  0.00  0.00            
ATOM   2941  H   GLY X 181      15.739  33.021  50.537  0.00  0.00            
ATOM   2942  CA  GLY X 181      15.242  35.014  51.045  0.00  0.00            
ATOM   2943  HA2 GLY X 181      15.147  35.308  50.000  0.00  0.00            
ATOM   2944  HA3 GLY X 181      14.438  35.457  51.633  0.00  0.00            
ATOM   2945  C   GLY X 181      16.444  35.706  51.653  0.00  0.00            
ATOM   2946  O   GLY X 181      16.377  36.714  52.349  0.00  0.00            
ATOM   2947  N   LYS X 182      17.656  35.260  51.356  0.00  0.00            
ATOM   2948  H   LYS X 182      17.688  34.518  50.671  0.00  0.00            
ATOM   2949  CA  LYS X 182      18.958  35.605  52.014  0.00  0.00            
ATOM   2950  HA  LYS X 182      19.019  36.683  52.160  0.00  0.00            
ATOM   2951  CB  LYS X 182      19.013  34.926  53.353  0.00  0.00            
ATOM   2952  HB2 LYS X 182      19.827  35.192  54.026  0.00  0.00            
ATOM   2953  HB3 LYS X 182      18.225  35.315  53.998  0.00  0.00            
ATOM   2954  CG  LYS X 182      19.027  33.396  53.313  0.00  0.00            
ATOM   2955  HG2 LYS X 182      18.029  33.062  53.027  0.00  0.00            
ATOM   2956  HG3 LYS X 182      19.673  32.970  52.544  0.00  0.00            
ATOM   2957  CD  LYS X 182      19.445  32.634  54.635  0.00  0.00            
ATOM   2958  HD2 LYS X 182      20.460  32.909  54.919  0.00  0.00            
ATOM   2959  HD3 LYS X 182      18.827  32.868  55.502  0.00  0.00            
ATOM   2960  CE  LYS X 182      19.476  31.130  54.332  0.00  0.00            
ATOM   2961  HE2 LYS X 182      18.532  30.698  54.002  0.00  0.00            
ATOM   2962  HE3 LYS X 182      20.176  30.882  53.533  0.00  0.00            
ATOM   2963  NZ  LYS X 182      19.832  30.416  55.550  0.00  0.00            
ATOM   2964  HZ1 LYS X 182      19.089  30.513  56.227  0.00  0.00            
ATOM   2965  HZ2 LYS X 182      19.945  29.446  55.294  0.00  0.00            
ATOM   2966  HZ3 LYS X 182      20.678  30.808  55.938  0.00  0.00            
ATOM   2967  C   LYS X 182      20.161  35.297  51.126  0.00  0.00            
ATOM   2968  O   LYS X 182      19.983  34.504  50.179  0.00  0.00            
ATOM   2969  N   ARG X 183      21.365  35.712  51.472  0.00  0.00            
ATOM   2970  H   ARG X 183      21.522  36.233  52.323  0.00  0.00            
ATOM   2971  CA  ARG X 183      22.564  35.366  50.706  0.00  0.00            
ATOM   2972  HA  ARG X 183      22.238  34.594  50.009  0.00  0.00            
ATOM   2973  CB  ARG X 183      23.022  36.566  49.801  0.00  0.00            
ATOM   2974  HB2 ARG X 183      23.937  36.233  49.312  0.00  0.00            
ATOM   2975  HB3 ARG X 183      22.292  36.912  49.069  0.00  0.00            
ATOM   2976  CG  ARG X 183      23.559  37.781  50.661  0.00  0.00            
ATOM   2977  HG2 ARG X 183      22.745  38.212  51.244  0.00  0.00            
ATOM   2978  HG3 ARG X 183      24.349  37.431  51.326  0.00  0.00            
ATOM   2979  CD  ARG X 183      24.087  38.810  49.587  0.00  0.00            
ATOM   2980  HD2 ARG X 183      24.753  38.386  48.835  0.00  0.00            
ATOM   2981  HD3 ARG X 183      23.269  39.321  49.080  0.00  0.00            
ATOM   2982  NE  ARG X 183      24.844  39.883  50.179  0.00  0.00            
ATOM   2983  HE  ARG X 183      24.269  40.587  50.619  0.00  0.00            
ATOM   2984  CZ  ARG X 183      26.142  40.008  50.264  0.00  0.00            
ATOM   2985  NH1 ARG X 183      27.025  39.158  49.745  0.00  0.00            
ATOM   2986 HH11 ARG X 183      26.683  38.378  49.202  0.00  0.00            
ATOM   2987 HH12 ARG X 183      28.012  39.292  49.910  0.00  0.00            
ATOM   2988  NH2 ARG X 183      26.505  41.045  50.951  0.00  0.00            
ATOM   2989 HH21 ARG X 183      25.863  41.752  51.281  0.00  0.00            
ATOM   2990 HH22 ARG X 183      27.510  41.137  50.986  0.00  0.00            
ATOM   2991  C   ARG X 183      23.709  34.748  51.589  0.00  0.00            
ATOM   2992  O   ARG X 183      23.713  34.984  52.805  0.00  0.00            
ATOM   2993  N   ILE X 184      24.686  34.091  50.938  0.00  0.00            
ATOM   2994  H   ILE X 184      24.722  33.988  49.934  0.00  0.00            
ATOM   2995  CA  ILE X 184      25.970  33.682  51.651  0.00  0.00            
ATOM   2996  HA  ILE X 184      25.762  33.257  52.633  0.00  0.00            
ATOM   2997  CB  ILE X 184      26.727  32.616  50.839  0.00  0.00            
ATOM   2998  HB  ILE X 184      27.154  33.095  49.957  0.00  0.00            
ATOM   2999  CG2 ILE X 184      27.931  32.213  51.752  0.00  0.00            
ATOM   3000 HG21 ILE X 184      28.683  33.001  51.800  0.00  0.00            
ATOM   3001 HG22 ILE X 184      27.598  31.894  52.739  0.00  0.00            
ATOM   3002 HG23 ILE X 184      28.423  31.402  51.214  0.00  0.00            
ATOM   3003  CG1 ILE X 184      25.743  31.383  50.504  0.00  0.00            
ATOM   3004 HG12 ILE X 184      25.478  30.915  51.451  0.00  0.00            
ATOM   3005 HG13 ILE X 184      24.812  31.736  50.058  0.00  0.00            
ATOM   3006  CD1 ILE X 184      26.479  30.436  49.562  0.00  0.00            
ATOM   3007 HD11 ILE X 184      27.268  29.942  50.129  0.00  0.00            
ATOM   3008 HD12 ILE X 184      25.833  29.644  49.183  0.00  0.00            
ATOM   3009 HD13 ILE X 184      26.751  31.004  48.672  0.00  0.00            
ATOM   3010  C   ILE X 184      26.859  34.934  51.875  0.00  0.00            
ATOM   3011  O   ILE X 184      27.163  35.747  51.003  0.00  0.00            
ATOM   3012  N   SER X 185      27.243  35.099  53.215  0.00  0.00            
ATOM   3013  H   SER X 185      26.986  34.295  53.769  0.00  0.00            
ATOM   3014  CA  SER X 185      28.354  36.063  53.590  0.00  0.00            
ATOM   3015  HA  SER X 185      28.346  36.801  52.788  0.00  0.00            
ATOM   3016  CB  SER X 185      28.113  36.701  54.976  0.00  0.00            
ATOM   3017  HB2 SER X 185      27.205  37.303  55.006  0.00  0.00            
ATOM   3018  HB3 SER X 185      27.998  35.941  55.749  0.00  0.00            
ATOM   3019  OG  SER X 185      29.167  37.650  55.122  0.00  0.00            
ATOM   3020  HG  SER X 185      29.161  38.273  54.392  0.00  0.00            
ATOM   3021  C   SER X 185      29.763  35.414  53.575  0.00  0.00            
ATOM   3022  O   SER X 185      30.778  36.024  53.137  0.00  0.00            
ATOM   3023  N   TYR X 186      29.816  34.227  54.190  0.00  0.00            
ATOM   3024  H   TYR X 186      28.954  33.838  54.546  0.00  0.00            
ATOM   3025  CA  TYR X 186      31.082  33.428  54.290  0.00  0.00            
ATOM   3026  HA  TYR X 186      31.728  33.482  53.413  0.00  0.00            
ATOM   3027  CB  TYR X 186      32.017  33.905  55.433  0.00  0.00            
ATOM   3028  HB2 TYR X 186      32.956  33.359  55.517  0.00  0.00            
ATOM   3029  HB3 TYR X 186      32.261  34.961  55.314  0.00  0.00            
ATOM   3030  CG  TYR X 186      31.487  33.709  56.844  0.00  0.00            
ATOM   3031  CD1 TYR X 186      31.803  32.590  57.652  0.00  0.00            
ATOM   3032  HD1 TYR X 186      32.494  31.887  57.211  0.00  0.00            
ATOM   3033  CE1 TYR X 186      31.466  32.533  59.000  0.00  0.00            
ATOM   3034  HE1 TYR X 186      31.643  31.630  59.565  0.00  0.00            
ATOM   3035  CZ  TYR X 186      30.759  33.614  59.624  0.00  0.00            
ATOM   3036  OH  TYR X 186      30.287  33.649  60.820  0.00  0.00            
ATOM   3037  HH  TYR X 186      29.465  34.144  60.808  0.00  0.00            
ATOM   3038  CE2 TYR X 186      30.410  34.691  58.811  0.00  0.00            
ATOM   3039  HE2 TYR X 186      29.929  35.570  59.215  0.00  0.00            
ATOM   3040  CD2 TYR X 186      30.804  34.778  57.477  0.00  0.00            
ATOM   3041  HD2 TYR X 186      30.567  35.663  56.906  0.00  0.00            
ATOM   3042  C   TYR X 186      30.785  31.893  54.389  0.00  0.00            
ATOM   3043  O   TYR X 186      29.676  31.452  54.746  0.00  0.00            
ATOM   3044  N   VAL X 187      31.752  31.043  54.107  0.00  0.00            
ATOM   3045  H   VAL X 187      32.621  31.427  53.764  0.00  0.00            
ATOM   3046  CA  VAL X 187      31.739  29.586  54.221  0.00  0.00            
ATOM   3047  HA  VAL X 187      30.813  29.280  54.707  0.00  0.00            
ATOM   3048  CB  VAL X 187      31.643  28.916  52.794  0.00  0.00            
ATOM   3049  HB  VAL X 187      32.477  29.106  52.118  0.00  0.00            
ATOM   3050  CG1 VAL X 187      31.547  27.445  52.910  0.00  0.00            
ATOM   3051 HG11 VAL X 187      31.504  26.984  51.923  0.00  0.00            
ATOM   3052 HG12 VAL X 187      32.392  27.030  53.461  0.00  0.00            
ATOM   3053 HG13 VAL X 187      30.608  27.195  53.403  0.00  0.00            
ATOM   3054  CG2 VAL X 187      30.373  29.474  52.193  0.00  0.00            
ATOM   3055 HG21 VAL X 187      30.381  30.551  52.026  0.00  0.00            
ATOM   3056 HG22 VAL X 187      30.065  29.060  51.233  0.00  0.00            
ATOM   3057 HG23 VAL X 187      29.518  29.193  52.808  0.00  0.00            
ATOM   3058  C   VAL X 187      33.000  29.164  54.952  0.00  0.00            
ATOM   3059  O   VAL X 187      34.073  29.715  54.695  0.00  0.00            
ATOM   3060  N   ASP X 188      33.002  28.148  55.706  0.00  0.00            
ATOM   3061  H   ASP X 188      32.145  27.616  55.765  0.00  0.00            
ATOM   3062  CA  ASP X 188      34.206  27.742  56.414  0.00  0.00            
ATOM   3063  HA  ASP X 188      35.134  28.073  55.948  0.00  0.00            
ATOM   3064  CB  ASP X 188      34.148  28.357  57.823  0.00  0.00            
ATOM   3065  HB2 ASP X 188      33.826  29.391  57.701  0.00  0.00            
ATOM   3066  HB3 ASP X 188      33.302  27.910  58.344  0.00  0.00            
ATOM   3067  CG  ASP X 188      35.401  28.151  58.653  0.00  0.00            
ATOM   3068  OD1 ASP X 188      36.190  27.177  58.437  0.00  0.00            
ATOM   3069  OD2 ASP X 188      35.581  29.105  59.467  0.00  0.00            
ATOM   3070  C   ASP X 188      34.196  26.157  56.496  0.00  0.00            
ATOM   3071  O   ASP X 188      33.343  25.581  57.063  0.00  0.00            
ATOM   3072  N   LEU X 189      35.178  25.447  55.879  0.00  0.00            
ATOM   3073  H   LEU X 189      35.887  25.917  55.337  0.00  0.00            
ATOM   3074  CA  LEU X 189      35.206  23.973  55.855  0.00  0.00            
ATOM   3075  HA  LEU X 189      34.248  23.633  56.249  0.00  0.00            
ATOM   3076  CB  LEU X 189      35.409  23.483  54.427  0.00  0.00            
ATOM   3077  HB2 LEU X 189      36.234  23.896  53.847  0.00  0.00            
ATOM   3078  HB3 LEU X 189      35.438  22.395  54.481  0.00  0.00            
ATOM   3079  CG  LEU X 189      34.142  23.897  53.539  0.00  0.00            
ATOM   3080  HG  LEU X 189      33.346  24.238  54.201  0.00  0.00            
ATOM   3081  CD1 LEU X 189      34.497  24.990  52.524  0.00  0.00            
ATOM   3082 HD11 LEU X 189      35.062  25.713  53.113  0.00  0.00            
ATOM   3083 HD12 LEU X 189      35.126  24.527  51.763  0.00  0.00            
ATOM   3084 HD13 LEU X 189      33.607  25.332  51.996  0.00  0.00            
ATOM   3085  CD2 LEU X 189      33.478  22.732  52.732  0.00  0.00            
ATOM   3086 HD21 LEU X 189      32.552  23.117  52.306  0.00  0.00            
ATOM   3087 HD22 LEU X 189      34.165  22.272  52.021  0.00  0.00            
ATOM   3088 HD23 LEU X 189      33.291  21.933  53.450  0.00  0.00            
ATOM   3089  C   LEU X 189      36.184  23.310  56.934  0.00  0.00            
ATOM   3090  O   LEU X 189      36.656  22.216  56.732  0.00  0.00            
ATOM   3091  N   ARG X 190      36.561  24.038  57.976  0.00  0.00            
ATOM   3092  H   ARG X 190      36.223  24.972  58.154  0.00  0.00            
ATOM   3093  CA  ARG X 190      37.734  23.720  58.773  0.00  0.00            
ATOM   3094  HA  ARG X 190      38.598  23.433  58.173  0.00  0.00            
ATOM   3095  CB  ARG X 190      38.132  24.952  59.631  0.00  0.00            
ATOM   3096  HB2 ARG X 190      37.243  25.557  59.810  0.00  0.00            
ATOM   3097  HB3 ARG X 190      38.451  24.652  60.629  0.00  0.00            
ATOM   3098  CG  ARG X 190      39.192  25.737  58.906  0.00  0.00            
ATOM   3099  HG2 ARG X 190      40.062  25.083  58.840  0.00  0.00            
ATOM   3100  HG3 ARG X 190      38.804  26.002  57.923  0.00  0.00            
ATOM   3101  CD  ARG X 190      39.542  27.022  59.697  0.00  0.00            
ATOM   3102  HD2 ARG X 190      40.013  26.664  60.613  0.00  0.00            
ATOM   3103  HD3 ARG X 190      40.117  27.679  59.044  0.00  0.00            
ATOM   3104  NE  ARG X 190      38.366  27.872  60.020  0.00  0.00            
ATOM   3105  HE  ARG X 190      37.553  27.555  59.512  0.00  0.00            
ATOM   3106  CZ  ARG X 190      38.260  28.510  61.177  0.00  0.00            
ATOM   3107  NH1 ARG X 190      39.303  28.893  61.845  0.00  0.00            
ATOM   3108 HH11 ARG X 190      40.204  28.958  61.392  0.00  0.00            
ATOM   3109 HH12 ARG X 190      39.236  29.538  62.620  0.00  0.00            
ATOM   3110  NH2 ARG X 190      37.069  28.846  61.721  0.00  0.00            
ATOM   3111 HH21 ARG X 190      36.339  28.868  61.023  0.00  0.00            
ATOM   3112 HH22 ARG X 190      37.048  29.455  62.526  0.00  0.00            
ATOM   3113  C   ARG X 190      37.483  22.506  59.693  0.00  0.00            
ATOM   3114  O   ARG X 190      38.392  22.237  60.495  0.00  0.00            
ATOM   3115  N   TYR X 191      36.487  21.659  59.449  0.00  0.00            
ATOM   3116  H   TYR X 191      35.890  21.903  58.672  0.00  0.00            
ATOM   3117  CA  TYR X 191      36.251  20.421  60.135  0.00  0.00            
ATOM   3118  HA  TYR X 191      36.633  20.501  61.152  0.00  0.00            
ATOM   3119  CB  TYR X 191      34.763  20.111  60.161  0.00  0.00            
ATOM   3120  HB2 TYR X 191      34.387  19.998  59.144  0.00  0.00            
ATOM   3121  HB3 TYR X 191      34.591  19.130  60.604  0.00  0.00            
ATOM   3122  CG  TYR X 191      33.885  21.110  60.942  0.00  0.00            
ATOM   3123  CD1 TYR X 191      33.341  22.266  60.339  0.00  0.00            
ATOM   3124  HD1 TYR X 191      33.456  22.432  59.278  0.00  0.00            
ATOM   3125  CE1 TYR X 191      32.505  23.132  61.152  0.00  0.00            
ATOM   3126  HE1 TYR X 191      31.941  23.940  60.709  0.00  0.00            
ATOM   3127  CZ  TYR X 191      32.219  22.815  62.486  0.00  0.00            
ATOM   3128  OH  TYR X 191      31.385  23.626  63.161  0.00  0.00            
ATOM   3129  HH  TYR X 191      30.864  23.109  63.781  0.00  0.00            
ATOM   3130  CE2 TYR X 191      32.796  21.699  63.050  0.00  0.00            
ATOM   3131  HE2 TYR X 191      32.551  21.471  64.077  0.00  0.00            
ATOM   3132  CD2 TYR X 191      33.646  20.864  62.291  0.00  0.00            
ATOM   3133  HD2 TYR X 191      34.072  19.965  62.712  0.00  0.00            
ATOM   3134  C   TYR X 191      36.918  19.247  59.425  0.00  0.00            
ATOM   3135  O   TYR X 191      37.313  19.479  58.270  0.00  0.00            
ATOM   3136  N   ASP X 192      36.892  18.006  59.933  0.00  0.00            
ATOM   3137  H   ASP X 192      36.173  17.860  60.627  0.00  0.00            
ATOM   3138  CA  ASP X 192      37.384  16.760  59.169  0.00  0.00            
ATOM   3139  HA  ASP X 192      38.405  17.029  58.899  0.00  0.00            
ATOM   3140  CB  ASP X 192      37.269  15.555  60.200  0.00  0.00            
ATOM   3141  HB2 ASP X 192      36.242  15.275  60.435  0.00  0.00            
ATOM   3142  HB3 ASP X 192      37.549  14.619  59.716  0.00  0.00            
ATOM   3143  CG  ASP X 192      38.087  15.813  61.436  0.00  0.00            
ATOM   3144  OD1 ASP X 192      39.321  16.203  61.307  0.00  0.00            
ATOM   3145  OD2 ASP X 192      37.512  15.782  62.532  0.00  0.00            
ATOM   3146  C   ASP X 192      36.445  16.375  57.990  0.00  0.00            
ATOM   3147  O   ASP X 192      36.954  15.816  57.025  0.00  0.00            
ATOM   3148  N   SER X 193      35.154  16.693  57.981  0.00  0.00            
ATOM   3149  H   SER X 193      34.734  16.990  58.850  0.00  0.00            
ATOM   3150  CA  SER X 193      34.241  16.410  56.901  0.00  0.00            
ATOM   3151  HA  SER X 193      34.848  16.237  56.013  0.00  0.00            
ATOM   3152  CB  SER X 193      33.510  15.031  57.244  0.00  0.00            
ATOM   3153  HB2 SER X 193      34.132  14.150  57.401  0.00  0.00            
ATOM   3154  HB3 SER X 193      33.015  15.127  58.211  0.00  0.00            
ATOM   3155  OG  SER X 193      32.599  14.658  56.234  0.00  0.00            
ATOM   3156  HG  SER X 193      33.022  14.382  55.417  0.00  0.00            
ATOM   3157  C   SER X 193      33.239  17.524  56.652  0.00  0.00            
ATOM   3158  O   SER X 193      33.017  17.932  55.507  0.00  0.00            
ATOM   3159  N   GLY X 194      32.594  18.081  57.692  0.00  0.00            
ATOM   3160  H   GLY X 194      32.740  17.702  58.617  0.00  0.00            
ATOM   3161  CA  GLY X 194      31.490  19.008  57.494  0.00  0.00            
ATOM   3162  HA2 GLY X 194      30.816  18.686  56.700  0.00  0.00            
ATOM   3163  HA3 GLY X 194      30.804  18.863  58.329  0.00  0.00            
ATOM   3164  C   GLY X 194      31.892  20.497  57.279  0.00  0.00            
ATOM   3165  O   GLY X 194      33.084  20.839  57.106  0.00  0.00            
ATOM   3166  N   ALA X 195      30.920  21.390  57.316  0.00  0.00            
ATOM   3167  H   ALA X 195      29.997  20.998  57.439  0.00  0.00            
ATOM   3168  CA  ALA X 195      31.174  22.825  56.993  0.00  0.00            
ATOM   3169  HA  ALA X 195      32.138  23.231  57.298  0.00  0.00            
ATOM   3170  CB  ALA X 195      31.073  22.967  55.479  0.00  0.00            
ATOM   3171  HB1 ALA X 195      30.117  22.579  55.127  0.00  0.00            
ATOM   3172  HB2 ALA X 195      31.229  23.953  55.042  0.00  0.00            
ATOM   3173  HB3 ALA X 195      31.839  22.383  54.969  0.00  0.00            
ATOM   3174  C   ALA X 195      30.122  23.815  57.675  0.00  0.00            
ATOM   3175  O   ALA X 195      28.906  23.563  57.832  0.00  0.00            
ATOM   3176  N   ALA X 196      30.619  25.004  58.026  0.00  0.00            
ATOM   3177  H   ALA X 196      31.534  25.269  57.691  0.00  0.00            
ATOM   3178  CA  ALA X 196      29.837  26.089  58.606  0.00  0.00            
ATOM   3179  HA  ALA X 196      28.838  25.740  58.867  0.00  0.00            
ATOM   3180  CB  ALA X 196      30.606  26.644  59.830  0.00  0.00            
ATOM   3181  HB1 ALA X 196      30.059  27.456  60.309  0.00  0.00            
ATOM   3182  HB2 ALA X 196      30.600  25.903  60.630  0.00  0.00            
ATOM   3183  HB3 ALA X 196      31.588  27.020  59.542  0.00  0.00            
ATOM   3184  C   ALA X 196      29.595  27.210  57.598  0.00  0.00            
ATOM   3185  O   ALA X 196      30.512  27.600  56.869  0.00  0.00            
ATOM   3186  N   VAL X 197      28.443  27.923  57.705  0.00  0.00            
ATOM   3187  H   VAL X 197      27.842  27.692  58.483  0.00  0.00            
ATOM   3188  CA  VAL X 197      28.058  28.994  56.744  0.00  0.00            
ATOM   3189  HA  VAL X 197      28.875  29.336  56.109  0.00  0.00            
ATOM   3190  CB  VAL X 197      26.904  28.505  55.835  0.00  0.00            
ATOM   3191  HB  VAL X 197      25.927  28.274  56.260  0.00  0.00            
ATOM   3192  CG1 VAL X 197      26.485  29.687  54.884  0.00  0.00            
ATOM   3193 HG11 VAL X 197      27.391  29.985  54.357  0.00  0.00            
ATOM   3194 HG12 VAL X 197      25.714  29.442  54.154  0.00  0.00            
ATOM   3195 HG13 VAL X 197      26.134  30.522  55.490  0.00  0.00            
ATOM   3196  CG2 VAL X 197      27.331  27.290  55.026  0.00  0.00            
ATOM   3197 HG21 VAL X 197      28.202  27.525  54.413  0.00  0.00            
ATOM   3198 HG22 VAL X 197      27.606  26.574  55.800  0.00  0.00            
ATOM   3199 HG23 VAL X 197      26.485  26.961  54.423  0.00  0.00            
ATOM   3200  C   VAL X 197      27.575  30.234  57.521  0.00  0.00            
ATOM   3201  O   VAL X 197      26.534  30.169  58.202  0.00  0.00            
ATOM   3202  N   GLY X 198      28.116  31.368  57.204  0.00  0.00            
ATOM   3203  H   GLY X 198      28.837  31.429  56.500  0.00  0.00            
ATOM   3204  CA  GLY X 198      27.512  32.677  57.642  0.00  0.00            
ATOM   3205  HA2 GLY X 198      26.875  32.473  58.502  0.00  0.00            
ATOM   3206  HA3 GLY X 198      28.313  33.281  58.068  0.00  0.00            
ATOM   3207  C   GLY X 198      26.752  33.383  56.560  0.00  0.00            
ATOM   3208  O   GLY X 198      27.252  33.451  55.412  0.00  0.00            
ATOM   3209  N   TRP X 199      25.489  33.790  56.860  0.00  0.00            
ATOM   3210  H   TRP X 199      25.147  33.646  57.799  0.00  0.00            
ATOM   3211  CA  TRP X 199      24.592  34.468  55.908  0.00  0.00            
ATOM   3212  HA  TRP X 199      24.738  34.148  54.876  0.00  0.00            
ATOM   3213  CB  TRP X 199      23.162  34.026  56.245  0.00  0.00            
ATOM   3214  HB2 TRP X 199      22.949  34.339  57.267  0.00  0.00            
ATOM   3215  HB3 TRP X 199      22.468  34.440  55.513  0.00  0.00            
ATOM   3216  CG  TRP X 199      22.950  32.544  56.133  0.00  0.00            
ATOM   3217  CD1 TRP X 199      22.992  31.720  57.192  0.00  0.00            
ATOM   3218  HD1 TRP X 199      23.075  31.994  58.233  0.00  0.00            
ATOM   3219  NE1 TRP X 199      22.841  30.414  56.750  0.00  0.00            
ATOM   3220  HE1 TRP X 199      22.813  29.563  57.293  0.00  0.00            
ATOM   3221  CE2 TRP X 199      22.874  30.308  55.362  0.00  0.00            
ATOM   3222  CZ2 TRP X 199      22.747  29.217  54.527  0.00  0.00            
ATOM   3223  HZ2 TRP X 199      22.596  28.209  54.883  0.00  0.00            
ATOM   3224  CH2 TRP X 199      22.742  29.416  53.133  0.00  0.00            
ATOM   3225  HH2 TRP X 199      22.565  28.668  52.374  0.00  0.00            
ATOM   3226  CZ3 TRP X 199      22.904  30.730  52.656  0.00  0.00            
ATOM   3227  HZ3 TRP X 199      22.835  30.965  51.604  0.00  0.00            
ATOM   3228  CE3 TRP X 199      22.980  31.852  53.570  0.00  0.00            
ATOM   3229  HE3 TRP X 199      23.018  32.848  53.154  0.00  0.00            
ATOM   3230  CD2 TRP X 199      22.920  31.672  54.954  0.00  0.00            
ATOM   3231  C   TRP X 199      24.769  35.926  55.960  0.00  0.00            
ATOM   3232  O   TRP X 199      25.424  36.519  56.836  0.00  0.00            
ATOM   3233  N   ALA X 200      24.145  36.610  55.008  0.00  0.00            
ATOM   3234  H   ALA X 200      23.732  36.114  54.231  0.00  0.00            
ATOM   3235  CA  ALA X 200      24.103  38.077  54.949  0.00  0.00            
ATOM   3236  HA  ALA X 200      24.181  38.601  55.902  0.00  0.00            
ATOM   3237  CB  ALA X 200      25.256  38.645  54.117  0.00  0.00            
ATOM   3238  HB1 ALA X 200      26.081  39.016  54.725  0.00  0.00            
ATOM   3239  HB2 ALA X 200      25.492  37.893  53.364  0.00  0.00            
ATOM   3240  HB3 ALA X 200      24.921  39.579  53.664  0.00  0.00            
ATOM   3241  C   ALA X 200      22.758  38.437  54.274  0.00  0.00            
ATOM   3242  O   ALA X 200      22.155  37.685  53.494  0.00  0.00            
ATOM   3243  N   PRO X 201      22.320  39.685  54.474  0.00  0.00            
ATOM   3244  CD  PRO X 201      22.922  40.789  55.250  0.00  0.00            
ATOM   3245  HD2 PRO X 201      23.881  41.128  54.858  0.00  0.00            
ATOM   3246  HD3 PRO X 201      23.002  40.502  56.299  0.00  0.00            
ATOM   3247  CG  PRO X 201      21.871  41.976  55.133  0.00  0.00            
ATOM   3248  HG2 PRO X 201      22.114  42.638  54.301  0.00  0.00            
ATOM   3249  HG3 PRO X 201      21.832  42.578  56.041  0.00  0.00            
ATOM   3250  CB  PRO X 201      20.544  41.286  54.805  0.00  0.00            
ATOM   3251  HB2 PRO X 201      19.852  41.964  54.305  0.00  0.00            
ATOM   3252  HB3 PRO X 201      20.120  40.920  55.740  0.00  0.00            
ATOM   3253  CA  PRO X 201      20.996  40.100  53.931  0.00  0.00            
ATOM   3254  HA  PRO X 201      20.336  39.322  54.316  0.00  0.00            
ATOM   3255  C   PRO X 201      21.004  40.454  52.526  0.00  0.00            
ATOM   3256  O   PRO X 201      22.013  40.805  51.918  0.00  0.00            
ATOM   3257  N   LEU X 202      19.873  40.379  51.789  0.00  0.00            
ATOM   3258  H   LEU X 202      19.063  40.064  52.303  0.00  0.00            
ATOM   3259  CA  LEU X 202      19.783  40.983  50.448  0.00  0.00            
ATOM   3260  HA  LEU X 202      20.583  40.627  49.799  0.00  0.00            
ATOM   3261  CB  LEU X 202      18.423  40.589  49.705  0.00  0.00            
ATOM   3262  HB2 LEU X 202      17.673  41.093  50.315  0.00  0.00            
ATOM   3263  HB3 LEU X 202      18.562  40.901  48.670  0.00  0.00            
ATOM   3264  CG  LEU X 202      18.108  39.055  49.798  0.00  0.00            
ATOM   3265  HG  LEU X 202      18.082  38.621  50.798  0.00  0.00            
ATOM   3266  CD1 LEU X 202      16.689  39.011  49.300  0.00  0.00            
ATOM   3267 HD11 LEU X 202      16.127  39.461  50.118  0.00  0.00            
ATOM   3268 HD12 LEU X 202      16.487  39.512  48.353  0.00  0.00            
ATOM   3269 HD13 LEU X 202      16.458  37.946  49.257  0.00  0.00            
ATOM   3270  CD2 LEU X 202      19.071  38.361  48.822  0.00  0.00            
ATOM   3271 HD21 LEU X 202      18.755  37.319  48.843  0.00  0.00            
ATOM   3272 HD22 LEU X 202      19.000  38.705  47.790  0.00  0.00            
ATOM   3273 HD23 LEU X 202      20.112  38.313  49.143  0.00  0.00            
ATOM   3274  C   LEU X 202      20.039  42.479  50.455  0.00  0.00            
ATOM   3275  O   LEU X 202      19.438  43.179  51.270  0.00  0.00            
ATOM   3276  N   PRO X 203      20.913  43.000  49.542  0.00  0.00            
ATOM   3277  CD  PRO X 203      21.946  42.247  48.782  0.00  0.00            
ATOM   3278  HD2 PRO X 203      21.482  41.743  47.934  0.00  0.00            
ATOM   3279  HD3 PRO X 203      22.417  41.447  49.354  0.00  0.00            
ATOM   3280  CG  PRO X 203      23.082  43.177  48.334  0.00  0.00            
ATOM   3281  HG2 PRO X 203      23.800  43.213  49.153  0.00  0.00            
ATOM   3282  HG3 PRO X 203      23.618  42.782  47.471  0.00  0.00            
ATOM   3283  CB  PRO X 203      22.264  44.397  48.260  0.00  0.00            
ATOM   3284  HB2 PRO X 203      22.802  45.344  48.260  0.00  0.00            
ATOM   3285  HB3 PRO X 203      21.766  44.256  47.300  0.00  0.00            
ATOM   3286  CA  PRO X 203      21.125  44.407  49.353  0.00  0.00            
ATOM   3287  HA  PRO X 203      21.416  44.855  50.303  0.00  0.00            
ATOM   3288  C   PRO X 203      19.908  45.162  48.820  0.00  0.00            
ATOM   3289  O   PRO X 203      19.045  44.479  48.210  0.00  0.00            
ATOM   3290  OXT PRO X 203      19.834  46.381  48.957  0.00  0.00            
ATOM   3291  N   GLN X 204      39.644  32.511  67.799  0.00  0.00            
ATOM   3292  H1  GLN X 204      39.429  33.142  68.558  0.00  0.00            
ATOM   3293  H2  GLN X 204      39.514  31.585  68.181  0.00  0.00            
ATOM   3294  H3  GLN X 204      39.143  32.632  66.931  0.00  0.00            
ATOM   3295  CA  GLN X 204      41.019  32.599  67.446  0.00  0.00            
ATOM   3296  HA  GLN X 204      41.227  33.608  67.092  0.00  0.00            
ATOM   3297  CB  GLN X 204      41.953  32.436  68.677  0.00  0.00            
ATOM   3298  HB2 GLN X 204      41.478  32.875  69.554  0.00  0.00            
ATOM   3299  HB3 GLN X 204      42.058  31.396  68.987  0.00  0.00            
ATOM   3300  CG  GLN X 204      43.312  33.025  68.546  0.00  0.00            
ATOM   3301  HG2 GLN X 204      43.257  34.044  68.164  0.00  0.00            
ATOM   3302  HG3 GLN X 204      43.626  33.331  69.544  0.00  0.00            
ATOM   3303  CD  GLN X 204      44.250  32.319  67.693  0.00  0.00            
ATOM   3304  OE1 GLN X 204      43.988  31.167  67.325  0.00  0.00            
ATOM   3305  NE2 GLN X 204      45.447  32.861  67.406  0.00  0.00            
ATOM   3306 HE21 GLN X 204      45.962  32.314  66.730  0.00  0.00            
ATOM   3307 HE22 GLN X 204      45.718  33.800  67.660  0.00  0.00            
ATOM   3308  C   GLN X 204      41.263  31.587  66.388  0.00  0.00            
ATOM   3309  O   GLN X 204      40.986  30.410  66.630  0.00  0.00            
ATOM   3310  N   GLU X 205      41.731  31.983  65.213  0.00  0.00            
ATOM   3311  H   GLU X 205      41.908  32.933  64.918  0.00  0.00            
ATOM   3312  CA  GLU X 205      41.561  31.231  63.970  0.00  0.00            
ATOM   3313  HA  GLU X 205      40.503  31.005  63.843  0.00  0.00            
ATOM   3314  CB  GLU X 205      41.877  32.154  62.770  0.00  0.00            
ATOM   3315  HB2 GLU X 205      41.501  33.169  62.899  0.00  0.00            
ATOM   3316  HB3 GLU X 205      42.950  32.326  62.693  0.00  0.00            
ATOM   3317  CG  GLU X 205      41.307  31.637  61.435  0.00  0.00            
ATOM   3318  HG2 GLU X 205      40.251  31.368  61.387  0.00  0.00            
ATOM   3319  HG3 GLU X 205      41.404  32.460  60.728  0.00  0.00            
ATOM   3320  CD  GLU X 205      42.124  30.484  60.873  0.00  0.00            
ATOM   3321  OE1 GLU X 205      41.488  29.707  60.146  0.00  0.00            
ATOM   3322  OE2 GLU X 205      43.299  30.252  61.159  0.00  0.00            
ATOM   3323  C   GLU X 205      42.366  29.922  63.968  0.00  0.00            
ATOM   3324  O   GLU X 205      41.815  28.991  63.347  0.00  0.00            
ATOM   3325  N   ALA X 206      43.571  29.713  64.552  0.00  0.00            
ATOM   3326  H   ALA X 206      43.951  30.519  65.028  0.00  0.00            
ATOM   3327  CA  ALA X 206      44.353  28.454  64.535  0.00  0.00            
ATOM   3328  HA  ALA X 206      44.208  27.964  63.572  0.00  0.00            
ATOM   3329  CB  ALA X 206      45.795  28.857  64.751  0.00  0.00            
ATOM   3330  HB1 ALA X 206      45.872  29.361  65.714  0.00  0.00            
ATOM   3331  HB2 ALA X 206      46.436  27.979  64.678  0.00  0.00            
ATOM   3332  HB3 ALA X 206      45.988  29.597  63.974  0.00  0.00            
ATOM   3333  C   ALA X 206      43.825  27.437  65.576  0.00  0.00            
ATOM   3334  O   ALA X 206      43.791  26.220  65.277  0.00  0.00            
ATOM   3335  N   LEU X 207      43.317  27.961  66.697  0.00  0.00            
ATOM   3336  H   LEU X 207      43.272  28.967  66.774  0.00  0.00            
ATOM   3337  CA  LEU X 207      42.711  27.283  67.774  0.00  0.00            
ATOM   3338  HA  LEU X 207      43.382  26.446  67.971  0.00  0.00            
ATOM   3339  CB  LEU X 207      42.763  28.184  68.950  0.00  0.00            
ATOM   3340  HB2 LEU X 207      42.167  29.032  68.611  0.00  0.00            
ATOM   3341  HB3 LEU X 207      42.201  27.716  69.759  0.00  0.00            
ATOM   3342  CG  LEU X 207      44.159  28.547  69.506  0.00  0.00            
ATOM   3343  HG  LEU X 207      44.786  28.787  68.648  0.00  0.00            
ATOM   3344  CD1 LEU X 207      44.092  29.693  70.537  0.00  0.00            
ATOM   3345 HD11 LEU X 207      43.413  30.465  70.176  0.00  0.00            
ATOM   3346 HD12 LEU X 207      43.561  29.279  71.394  0.00  0.00            
ATOM   3347 HD13 LEU X 207      45.091  29.968  70.876  0.00  0.00            
ATOM   3348  CD2 LEU X 207      44.857  27.350  70.169  0.00  0.00            
ATOM   3349 HD21 LEU X 207      45.860  27.731  70.359  0.00  0.00            
ATOM   3350 HD22 LEU X 207      44.490  26.925  71.104  0.00  0.00            
ATOM   3351 HD23 LEU X 207      45.007  26.438  69.590  0.00  0.00            
ATOM   3352  C   LEU X 207      41.310  26.728  67.585  0.00  0.00            
ATOM   3353  O   LEU X 207      40.990  25.667  68.076  0.00  0.00            
ATOM   3354  N   GLU X 208      40.595  27.466  66.676  0.00  0.00            
ATOM   3355  H   GLU X 208      40.912  28.378  66.379  0.00  0.00            
ATOM   3356  CA  GLU X 208      39.365  26.971  66.097  0.00  0.00            
ATOM   3357  HA  GLU X 208      38.624  26.736  66.862  0.00  0.00            
ATOM   3358  CB  GLU X 208      38.941  28.201  65.183  0.00  0.00            
ATOM   3359  HB2 GLU X 208      39.805  28.696  64.739  0.00  0.00            
ATOM   3360  HB3 GLU X 208      38.371  27.848  64.323  0.00  0.00            
ATOM   3361  CG  GLU X 208      38.088  29.289  65.922  0.00  0.00            
ATOM   3362  HG2 GLU X 208      37.063  28.953  66.081  0.00  0.00            
ATOM   3363  HG3 GLU X 208      38.568  29.473  66.883  0.00  0.00            
ATOM   3364  CD  GLU X 208      38.044  30.550  65.078  0.00  0.00            
ATOM   3365  OE1 GLU X 208      38.214  31.691  65.634  0.00  0.00            
ATOM   3366  OE2 GLU X 208      37.850  30.441  63.834  0.00  0.00            
ATOM   3367  C   GLU X 208      39.454  25.731  65.203  0.00  0.00            
ATOM   3368  O   GLU X 208      38.668  24.807  65.386  0.00  0.00            
ATOM   3369  N   GLU X 209      40.515  25.602  64.335  0.00  0.00            
ATOM   3370  H   GLU X 209      41.258  26.285  64.305  0.00  0.00            
ATOM   3371  CA  GLU X 209      40.666  24.429  63.441  0.00  0.00            
ATOM   3372  HA  GLU X 209      39.707  24.234  62.962  0.00  0.00            
ATOM   3373  CB  GLU X 209      41.711  24.700  62.380  0.00  0.00            
ATOM   3374  HB2 GLU X 209      41.406  25.449  61.649  0.00  0.00            
ATOM   3375  HB3 GLU X 209      42.637  25.012  62.863  0.00  0.00            
ATOM   3376  CG  GLU X 209      41.973  23.436  61.569  0.00  0.00            
ATOM   3377  HG2 GLU X 209      42.592  22.686  62.063  0.00  0.00            
ATOM   3378  HG3 GLU X 209      41.027  23.004  61.243  0.00  0.00            
ATOM   3379  CD  GLU X 209      42.539  23.685  60.162  0.00  0.00            
ATOM   3380  OE1 GLU X 209      43.239  24.698  59.938  0.00  0.00            
ATOM   3381  OE2 GLU X 209      42.305  22.746  59.301  0.00  0.00            
ATOM   3382  C   GLU X 209      41.025  23.202  64.235  0.00  0.00            
ATOM   3383  O   GLU X 209      40.451  22.139  64.063  0.00  0.00            
ATOM   3384  N   ARG X 210      41.779  23.356  65.294  0.00  0.00            
ATOM   3385  H   ARG X 210      41.929  24.310  65.589  0.00  0.00            
ATOM   3386  CA  ARG X 210      41.967  22.291  66.271  0.00  0.00            
ATOM   3387  HA  ARG X 210      42.464  21.463  65.766  0.00  0.00            
ATOM   3388  CB  ARG X 210      43.004  22.846  67.208  0.00  0.00            
ATOM   3389  HB2 ARG X 210      43.929  22.879  66.632  0.00  0.00            
ATOM   3390  HB3 ARG X 210      42.878  23.906  67.429  0.00  0.00            
ATOM   3391  CG  ARG X 210      43.365  22.115  68.553  0.00  0.00            
ATOM   3392  HG2 ARG X 210      44.015  22.782  69.119  0.00  0.00            
ATOM   3393  HG3 ARG X 210      42.461  22.037  69.157  0.00  0.00            
ATOM   3394  CD  ARG X 210      44.099  20.813  68.452  0.00  0.00            
ATOM   3395  HD2 ARG X 210      44.886  20.948  67.710  0.00  0.00            
ATOM   3396  HD3 ARG X 210      44.526  20.647  69.441  0.00  0.00            
ATOM   3397  NE  ARG X 210      43.265  19.736  67.937  0.00  0.00            
ATOM   3398  HE  ARG X 210      43.119  19.606  66.946  0.00  0.00            
ATOM   3399  CZ  ARG X 210      42.610  18.887  68.720  0.00  0.00            
ATOM   3400  NH1 ARG X 210      41.986  17.803  68.295  0.00  0.00            
ATOM   3401 HH11 ARG X 210      41.843  17.625  67.311  0.00  0.00            
ATOM   3402 HH12 ARG X 210      41.531  17.267  69.020  0.00  0.00            
ATOM   3403  NH2 ARG X 210      42.449  19.103  69.950  0.00  0.00            
ATOM   3404 HH21 ARG X 210      42.822  19.961  70.330  0.00  0.00            
ATOM   3405 HH22 ARG X 210      41.917  18.373  70.401  0.00  0.00            
ATOM   3406  C   ARG X 210      40.752  21.780  66.975  0.00  0.00            
ATOM   3407  O   ARG X 210      40.460  20.601  67.087  0.00  0.00            
ATOM   3408  N   ALA X 211      39.951  22.736  67.439  0.00  0.00            
ATOM   3409  H   ALA X 211      40.188  23.688  67.197  0.00  0.00            
ATOM   3410  CA  ALA X 211      38.622  22.401  67.996  0.00  0.00            
ATOM   3411  HA  ALA X 211      38.898  21.804  68.865  0.00  0.00            
ATOM   3412  CB  ALA X 211      38.088  23.741  68.572  0.00  0.00            
ATOM   3413  HB1 ALA X 211      38.027  24.473  67.767  0.00  0.00            
ATOM   3414  HB2 ALA X 211      37.102  23.613  69.020  0.00  0.00            
ATOM   3415  HB3 ALA X 211      38.727  24.273  69.277  0.00  0.00            
ATOM   3416  C   ALA X 211      37.561  21.732  67.088  0.00  0.00            
ATOM   3417  O   ALA X 211      36.925  20.735  67.530  0.00  0.00            
ATOM   3418  N   AST X 212      37.545  22.131  65.820  0.00  0.00            
ATOM   3419  H   AST X 212      38.103  22.907  65.496  0.00  0.00            
ATOM   3420  CA  AST X 212      36.685  21.557  64.842  0.00  0.00            
ATOM   3421  HA  AST X 212      35.672  21.548  65.245  0.00  0.00            
ATOM   3422  CB  AST X 212      36.667  22.481  63.671  0.00  0.00            
ATOM   3423  HB1 AST X 212      36.188  21.917  62.871  0.00  0.00            
ATOM   3424  HB2 AST X 212      37.689  22.689  63.356  0.00  0.00            
ATOM   3425  C   AST X 212      37.095  20.077  64.422  0.00  0.00            
ATOM   3426  O   AST X 212      36.350  19.257  63.902  0.00  0.00            
ATOM   3427  N   ASN X 213      38.398  19.681  64.595  0.00  0.00            
ATOM   3428  H   ASN X 213      39.016  20.430  64.873  0.00  0.00            
ATOM   3429  CA  ASN X 213      38.863  18.314  64.471  0.00  0.00            
ATOM   3430  HA  ASN X 213      38.291  17.824  63.683  0.00  0.00            
ATOM   3431  CB  ASN X 213      40.343  18.264  64.123  0.00  0.00            
ATOM   3432  HB2 ASN X 213      40.444  18.235  63.038  0.00  0.00            
ATOM   3433  HB3 ASN X 213      40.894  19.077  64.597  0.00  0.00            
ATOM   3434  CG  ASN X 213      41.018  16.972  64.638  0.00  0.00            
ATOM   3435  OD1 ASN X 213      41.697  16.891  65.649  0.00  0.00            
ATOM   3436  ND2 ASN X 213      40.860  15.977  63.818  0.00  0.00            
ATOM   3437 HD21 ASN X 213      41.316  15.080  63.909  0.00  0.00            
ATOM   3438 HD22 ASN X 213      40.196  16.238  63.103  0.00  0.00            
ATOM   3439  C   ASN X 213      38.594  17.476  65.801  0.00  0.00            
ATOM   3440  O   ASN X 213      38.154  16.329  65.615  0.00  0.00            
ATOM   3441  N   GLU X 214      38.772  18.042  67.008  0.00  0.00            
ATOM   3442  H   GLU X 214      38.910  19.043  67.030  0.00  0.00            
ATOM   3443  CA  GLU X 214      38.465  17.441  68.353  0.00  0.00            
ATOM   3444  HA  GLU X 214      39.172  16.652  68.608  0.00  0.00            
ATOM   3445  CB  GLU X 214      38.635  18.441  69.456  0.00  0.00            
ATOM   3446  HB2 GLU X 214      39.586  18.958  69.330  0.00  0.00            
ATOM   3447  HB3 GLU X 214      37.829  19.173  69.403  0.00  0.00            
ATOM   3448  CG  GLU X 214      38.515  17.850  70.874  0.00  0.00            
ATOM   3449  HG2 GLU X 214      38.729  18.657  71.573  0.00  0.00            
ATOM   3450  HG3 GLU X 214      37.543  17.383  71.033  0.00  0.00            
ATOM   3451  CD  GLU X 214      39.665  16.835  71.223  0.00  0.00            
ATOM   3452  OE1 GLU X 214      40.783  17.145  70.873  0.00  0.00            
ATOM   3453  OE2 GLU X 214      39.412  15.737  71.693  0.00  0.00            
ATOM   3454  C   GLU X 214      37.021  16.920  68.424  0.00  0.00            
ATOM   3455  O   GLU X 214      36.733  15.742  68.657  0.00  0.00            
ATOM   3456  N   LEU X 215      36.048  17.765  68.093  0.00  0.00            
ATOM   3457  H   LEU X 215      36.425  18.683  67.904  0.00  0.00            
ATOM   3458  CA  LEU X 215      34.600  17.515  67.867  0.00  0.00            
ATOM   3459  HA  LEU X 215      34.577  16.438  67.699  0.00  0.00            
ATOM   3460  CB  LEU X 215      33.771  17.892  69.081  0.00  0.00            
ATOM   3461  HB2 LEU X 215      33.670  18.969  69.220  0.00  0.00            
ATOM   3462  HB3 LEU X 215      32.749  17.693  68.761  0.00  0.00            
ATOM   3463  CG  LEU X 215      34.045  17.364  70.522  0.00  0.00            
ATOM   3464  HG  LEU X 215      35.052  17.614  70.856  0.00  0.00            
ATOM   3465  CD1 LEU X 215      32.921  17.958  71.476  0.00  0.00            
ATOM   3466 HD11 LEU X 215      32.885  19.045  71.398  0.00  0.00            
ATOM   3467 HD12 LEU X 215      31.953  17.572  71.154  0.00  0.00            
ATOM   3468 HD13 LEU X 215      33.205  17.819  72.518  0.00  0.00            
ATOM   3469  CD2 LEU X 215      33.798  15.868  70.647  0.00  0.00            
ATOM   3470 HD21 LEU X 215      33.852  15.454  69.641  0.00  0.00            
ATOM   3471 HD22 LEU X 215      34.636  15.380  71.145  0.00  0.00            
ATOM   3472 HD23 LEU X 215      32.802  15.665  71.040  0.00  0.00            
ATOM   3473  C   LEU X 215      34.178  18.315  66.613  0.00  0.00            
ATOM   3474  O   LEU X 215      34.478  19.510  66.456  0.00  0.00            
ATOM   3475  N   SER X 216      33.199  17.808  65.859  0.00  0.00            
ATOM   3476  H   SER X 216      32.893  16.876  66.100  0.00  0.00            
ATOM   3477  CA  SER X 216      32.536  18.484  64.730  0.00  0.00            
ATOM   3478  HA  SER X 216      33.111  19.352  64.407  0.00  0.00            
ATOM   3479  CB  SER X 216      32.331  17.503  63.559  0.00  0.00            
ATOM   3480  HB2 SER X 216      31.918  18.094  62.741  0.00  0.00            
ATOM   3481  HB3 SER X 216      33.349  17.172  63.356  0.00  0.00            
ATOM   3482  OG  SER X 216      31.641  16.318  63.907  0.00  0.00            
ATOM   3483  HG  SER X 216      30.709  16.515  64.024  0.00  0.00            
ATOM   3484  C   SER X 216      31.235  19.079  65.234  0.00  0.00            
ATOM   3485  O   SER X 216      30.229  19.010  64.587  0.00  0.00            
ATOM   3486  N   NLE X 217      31.281  19.747  66.417  0.00  0.00            
ATOM   3487  H   NLE X 217      32.153  19.780  66.927  0.00  0.00            
ATOM   3488  CA  NLE X 217      30.080  20.373  67.091  0.00  0.00            
ATOM   3489  CB  NLE X 217      30.391  20.693  68.553  0.00  0.00            
ATOM   3490  CG  NLE X 217      31.538  21.742  68.714  0.00  0.00            
ATOM   3491  CD  NLE X 217      31.434  22.749  69.877  0.00  0.00            
ATOM   3492  CE  NLE X 217      31.433  22.211  71.365  0.00  0.00            
ATOM   3493  HE3 NLE X 217      31.043  23.020  71.983  0.00  0.00            
ATOM   3494  HE1 NLE X 217      32.453  21.886  71.566  0.00  0.00            
ATOM   3495  HE2 NLE X 217      30.744  21.397  71.590  0.00  0.00            
ATOM   3496  HD2 NLE X 217      32.155  23.566  69.837  0.00  0.00            
ATOM   3497  HD3 NLE X 217      30.509  23.296  69.693  0.00  0.00            
ATOM   3498  HG2 NLE X 217      31.706  22.293  67.789  0.00  0.00            
ATOM   3499  HG3 NLE X 217      32.419  21.106  68.801  0.00  0.00            
ATOM   3500  HB2 NLE X 217      29.503  21.155  68.984  0.00  0.00            
ATOM   3501  HB3 NLE X 217      30.635  19.799  69.128  0.00  0.00            
ATOM   3502  HA  NLE X 217      29.289  19.627  67.155  0.00  0.00            
ATOM   3503  C   NLE X 217      29.417  21.608  66.397  0.00  0.00            
ATOM   3504  O   NLE X 217      30.021  22.295  65.550  0.00  0.00            
ATOM   3505  N   THR X 218      28.177  21.918  66.674  0.00  0.00            
ATOM   3506  H   THR X 218      27.739  21.324  67.363  0.00  0.00            
ATOM   3507  CA  THR X 218      27.481  23.148  66.173  0.00  0.00            
ATOM   3508  HA  THR X 218      27.648  23.304  65.108  0.00  0.00            
ATOM   3509  CB  THR X 218      25.996  23.097  66.398  0.00  0.00            
ATOM   3510  HB  THR X 218      25.597  24.072  66.117  0.00  0.00            
ATOM   3511  CG2 THR X 218      25.375  21.917  65.616  0.00  0.00            
ATOM   3512 HG21 THR X 218      25.563  21.967  64.544  0.00  0.00            
ATOM   3513 HG22 THR X 218      25.648  20.911  65.935  0.00  0.00            
ATOM   3514 HG23 THR X 218      24.319  22.015  65.867  0.00  0.00            
ATOM   3515  OG1 THR X 218      25.790  22.948  67.840  0.00  0.00            
ATOM   3516  HG1 THR X 218      24.846  22.818  67.954  0.00  0.00            
ATOM   3517  C   THR X 218      28.062  24.412  66.782  0.00  0.00            
ATOM   3518  O   THR X 218      28.622  24.387  67.876  0.00  0.00            
ATOM   3519  N   ARG X 219      27.908  25.600  66.120  0.00  0.00            
ATOM   3520  H   ARG X 219      27.434  25.524  65.232  0.00  0.00            
ATOM   3521  CA  ARG X 219      28.387  26.930  66.504  0.00  0.00            
ATOM   3522  HA  ARG X 219      28.703  26.875  67.546  0.00  0.00            
ATOM   3523  CB  ARG X 219      29.540  27.483  65.624  0.00  0.00            
ATOM   3524  HB2 ARG X 219      29.118  27.708  64.644  0.00  0.00            
ATOM   3525  HB3 ARG X 219      29.854  28.366  66.181  0.00  0.00            
ATOM   3526  CG  ARG X 219      30.773  26.541  65.368  0.00  0.00            
ATOM   3527  HG2 ARG X 219      30.444  25.626  64.875  0.00  0.00            
ATOM   3528  HG3 ARG X 219      31.423  27.159  64.749  0.00  0.00            
ATOM   3529  CD  ARG X 219      31.331  26.319  66.769  0.00  0.00            
ATOM   3530  HD2 ARG X 219      31.375  27.213  67.391  0.00  0.00            
ATOM   3531  HD3 ARG X 219      30.710  25.629  67.340  0.00  0.00            
ATOM   3532  NE  ARG X 219      32.665  25.612  66.776  0.00  0.00            
ATOM   3533  HE  ARG X 219      32.601  24.604  66.794  0.00  0.00            
ATOM   3534  CZ  ARG X 219      33.803  26.123  67.082  0.00  0.00            
ATOM   3535  NH1 ARG X 219      34.788  25.398  67.428  0.00  0.00            
ATOM   3536 HH11 ARG X 219      34.610  24.420  67.610  0.00  0.00            
ATOM   3537 HH12 ARG X 219      35.671  25.816  67.683  0.00  0.00            
ATOM   3538  NH2 ARG X 219      33.971  27.414  67.176  0.00  0.00            
ATOM   3539 HH21 ARG X 219      33.164  28.001  67.023  0.00  0.00            
ATOM   3540 HH22 ARG X 219      34.833  27.864  67.451  0.00  0.00            
ATOM   3541  C   ARG X 219      27.154  27.955  66.241  0.00  0.00            
ATOM   3542  O   ARG X 219      26.445  27.807  65.262  0.00  0.00            
ATOM   3543  N   PRO X 220      26.942  28.904  67.171  0.00  0.00            
ATOM   3544  CD  PRO X 220      27.554  28.911  68.471  0.00  0.00            
ATOM   3545  HD2 PRO X 220      28.621  28.816  68.268  0.00  0.00            
ATOM   3546  HD3 PRO X 220      27.233  28.054  69.064  0.00  0.00            
ATOM   3547  CG  PRO X 220      27.179  30.235  69.156  0.00  0.00            
ATOM   3548  HG2 PRO X 220      27.948  31.007  69.130  0.00  0.00            
ATOM   3549  HG3 PRO X 220      26.899  29.876  70.146  0.00  0.00            
ATOM   3550  CB  PRO X 220      25.909  30.730  68.391  0.00  0.00            
ATOM   3551  HB2 PRO X 220      25.847  31.817  68.354  0.00  0.00            
ATOM   3552  HB3 PRO X 220      25.085  30.344  68.992  0.00  0.00            
ATOM   3553  CA  PRO X 220      25.956  29.974  67.056  0.00  0.00            
ATOM   3554  HA  PRO X 220      24.985  29.515  66.869  0.00  0.00            
ATOM   3555  C   PRO X 220      26.309  30.910  65.882  0.00  0.00            
ATOM   3556  O   PRO X 220      27.472  31.226  65.556  0.00  0.00            
ATOM   3557  N   GLY X 221      25.286  31.582  65.340  0.00  0.00            
ATOM   3558  H   GLY X 221      24.331  31.355  65.581  0.00  0.00            
ATOM   3559  CA  GLY X 221      25.384  32.592  64.297  0.00  0.00            
ATOM   3560  HA2 GLY X 221      24.443  33.140  64.324  0.00  0.00            
ATOM   3561  HA3 GLY X 221      26.220  33.240  64.560  0.00  0.00            
ATOM   3562  C   GLY X 221      25.686  32.169  62.829  0.00  0.00            
ATOM   3563  O   GLY X 221      25.753  33.022  61.974  0.00  0.00            
ATOM   3564  N   AST X 222      25.870  30.840  62.588  0.00  0.00            
ATOM   3565  H   AST X 222      25.759  30.229  63.384  0.00  0.00            
ATOM   3566  CA  AST X 222      26.250  30.321  61.315  0.00  0.00            
ATOM   3567  HA  AST X 222      25.865  30.933  60.499  0.00  0.00            
ATOM   3568  CB  AST X 222      27.766  30.445  61.205  0.00  0.00            
ATOM   3569  HB1 AST X 222      27.953  31.488  61.461  0.00  0.00            
ATOM   3570  HB2 AST X 222      28.195  30.318  60.211  0.00  0.00            
ATOM   3571  C   AST X 222      25.701  28.902  61.132  0.00  0.00            
ATOM   3572  O   AST X 222      25.675  28.113  62.063  0.00  0.00            
ATOM   3573  N   THR X 223      25.113  28.551  59.947  0.00  0.00            
ATOM   3574  H   THR X 223      25.283  29.156  59.157  0.00  0.00            
ATOM   3575  CA  THR X 223      24.590  27.166  59.684  0.00  0.00            
ATOM   3576  HA  THR X 223      24.123  26.825  60.609  0.00  0.00            
ATOM   3577  CB  THR X 223      23.508  27.092  58.634  0.00  0.00            
ATOM   3578  HB  THR X 223      23.965  27.372  57.685  0.00  0.00            
ATOM   3579  CG2 THR X 223      22.733  25.764  58.653  0.00  0.00            
ATOM   3580 HG21 THR X 223      23.492  25.024  58.400  0.00  0.00            
ATOM   3581 HG22 THR X 223      22.413  25.571  59.677  0.00  0.00            
ATOM   3582 HG23 THR X 223      21.862  25.856  58.004  0.00  0.00            
ATOM   3583  OG1 THR X 223      22.585  28.100  58.883  0.00  0.00            
ATOM   3584  HG1 THR X 223      22.476  28.036  59.834  0.00  0.00            
ATOM   3585  C   THR X 223      25.676  26.105  59.453  0.00  0.00            
ATOM   3586  O   THR X 223      26.441  26.246  58.506  0.00  0.00            
ATOM   3587  N   PHE X 224      25.762  25.048  60.225  0.00  0.00            
ATOM   3588  H   PHE X 224      25.251  25.131  61.092  0.00  0.00            
ATOM   3589  CA  PHE X 224      26.551  23.867  59.930  0.00  0.00            
ATOM   3590  HA  PHE X 224      27.529  24.106  59.513  0.00  0.00            
ATOM   3591  CB  PHE X 224      26.731  23.163  61.271  0.00  0.00            
ATOM   3592  HB2 PHE X 224      27.260  23.810  61.970  0.00  0.00            
ATOM   3593  HB3 PHE X 224      25.721  22.874  61.564  0.00  0.00            
ATOM   3594  CG  PHE X 224      27.523  21.844  61.216  0.00  0.00            
ATOM   3595  CD1 PHE X 224      26.840  20.589  61.184  0.00  0.00            
ATOM   3596  HD1 PHE X 224      25.767  20.578  61.310  0.00  0.00            
ATOM   3597  CE1 PHE X 224      27.579  19.353  61.100  0.00  0.00            
ATOM   3598  HE1 PHE X 224      27.107  18.388  60.993  0.00  0.00            
ATOM   3599  CZ  PHE X 224      28.951  19.353  61.153  0.00  0.00            
ATOM   3600  HZ  PHE X 224      29.403  18.375  61.234  0.00  0.00            
ATOM   3601  CE2 PHE X 224      29.624  20.604  61.228  0.00  0.00            
ATOM   3602  HE2 PHE X 224      30.698  20.672  61.146  0.00  0.00            
ATOM   3603  CD2 PHE X 224      28.917  21.815  61.168  0.00  0.00            
ATOM   3604  HD2 PHE X 224      29.454  22.736  61.341  0.00  0.00            
ATOM   3605  C   PHE X 224      25.865  22.902  58.910  0.00  0.00            
ATOM   3606  O   PHE X 224      24.618  22.774  58.925  0.00  0.00            
ATOM   3607  N   TYR X 225      26.635  22.077  58.185  0.00  0.00            
ATOM   3608  H   TYR X 225      27.622  22.218  58.347  0.00  0.00            
ATOM   3609  CA  TYR X 225      26.308  21.082  57.151  0.00  0.00            
ATOM   3610  HA  TYR X 225      25.337  20.634  57.361  0.00  0.00            
ATOM   3611  CB  TYR X 225      26.243  21.762  55.819  0.00  0.00            
ATOM   3612  HB2 TYR X 225      27.121  22.341  55.534  0.00  0.00            
ATOM   3613  HB3 TYR X 225      26.224  20.941  55.103  0.00  0.00            
ATOM   3614  CG  TYR X 225      25.152  22.746  55.543  0.00  0.00            
ATOM   3615  CD1 TYR X 225      25.217  24.055  55.973  0.00  0.00            
ATOM   3616  HD1 TYR X 225      26.124  24.371  56.468  0.00  0.00            
ATOM   3617  CE1 TYR X 225      24.118  24.895  55.800  0.00  0.00            
ATOM   3618  HE1 TYR X 225      24.236  25.954  55.974  0.00  0.00            
ATOM   3619  CZ  TYR X 225      22.917  24.480  55.197  0.00  0.00            
ATOM   3620  OH  TYR X 225      21.855  25.297  54.849  0.00  0.00            
ATOM   3621  HH  TYR X 225      21.239  24.876  54.245  0.00  0.00            
ATOM   3622  CE2 TYR X 225      22.830  23.115  54.738  0.00  0.00            
ATOM   3623  HE2 TYR X 225      21.909  22.708  54.347  0.00  0.00            
ATOM   3624  CD2 TYR X 225      23.915  22.332  54.970  0.00  0.00            
ATOM   3625  HD2 TYR X 225      23.883  21.297  54.663  0.00  0.00            
ATOM   3626  C   TYR X 225      27.242  19.955  57.026  0.00  0.00            
ATOM   3627  O   TYR X 225      28.468  20.072  57.143  0.00  0.00            
ATOM   3628  N   ARG X 226      26.594  18.865  56.650  0.00  0.00            
ATOM   3629  H   ARG X 226      25.597  18.951  56.514  0.00  0.00            
ATOM   3630  CA  ARG X 226      27.341  17.706  56.037  0.00  0.00            
ATOM   3631  HA  ARG X 226      28.390  17.995  55.967  0.00  0.00            
ATOM   3632  CB  ARG X 226      27.136  16.408  56.913  0.00  0.00            
ATOM   3633  HB2 ARG X 226      26.056  16.268  56.938  0.00  0.00            
ATOM   3634  HB3 ARG X 226      27.589  15.637  56.290  0.00  0.00            
ATOM   3635  CG  ARG X 226      27.730  16.578  58.328  0.00  0.00            
ATOM   3636  HG2 ARG X 226      28.787  16.840  58.271  0.00  0.00            
ATOM   3637  HG3 ARG X 226      27.306  17.435  58.852  0.00  0.00            
ATOM   3638  CD  ARG X 226      27.503  15.326  59.198  0.00  0.00            
ATOM   3639  HD2 ARG X 226      26.469  15.015  59.050  0.00  0.00            
ATOM   3640  HD3 ARG X 226      28.014  14.491  58.718  0.00  0.00            
ATOM   3641  NE  ARG X 226      28.069  15.496  60.544  0.00  0.00            
ATOM   3642  HE  ARG X 226      27.579  16.033  61.246  0.00  0.00            
ATOM   3643  CZ  ARG X 226      29.278  15.135  60.902  0.00  0.00            
ATOM   3644  NH1 ARG X 226      29.509  15.551  62.125  0.00  0.00            
ATOM   3645 HH11 ARG X 226      28.705  15.854  62.657  0.00  0.00            
ATOM   3646 HH12 ARG X 226      30.149  15.018  62.696  0.00  0.00            
ATOM   3647  NH2 ARG X 226      30.191  14.573  60.208  0.00  0.00            
ATOM   3648 HH21 ARG X 226      30.006  14.292  59.256  0.00  0.00            
ATOM   3649 HH22 ARG X 226      31.094  14.389  60.622  0.00  0.00            
ATOM   3650  C   ARG X 226      26.815  17.411  54.604  0.00  0.00            
ATOM   3651  O   ARG X 226      25.682  17.645  54.187  0.00  0.00            
ATOM   3652  N   LEU X 227      27.781  16.828  53.862  0.00  0.00            
ATOM   3653  H   LEU X 227      28.582  16.471  54.365  0.00  0.00            
ATOM   3654  CA  LEU X 227      27.719  16.292  52.493  0.00  0.00            
ATOM   3655  HA  LEU X 227      26.742  16.569  52.098  0.00  0.00            
ATOM   3656  CB  LEU X 227      28.919  16.852  51.635  0.00  0.00            
ATOM   3657  HB2 LEU X 227      28.921  17.938  51.724  0.00  0.00            
ATOM   3658  HB3 LEU X 227      29.867  16.689  52.148  0.00  0.00            
ATOM   3659  CG  LEU X 227      29.098  16.402  50.190  0.00  0.00            
ATOM   3660  HG  LEU X 227      29.282  15.329  50.156  0.00  0.00            
ATOM   3661  CD1 LEU X 227      27.881  16.741  49.332  0.00  0.00            
ATOM   3662 HD11 LEU X 227      27.906  16.100  48.450  0.00  0.00            
ATOM   3663 HD12 LEU X 227      26.961  16.613  49.903  0.00  0.00            
ATOM   3664 HD13 LEU X 227      27.848  17.782  49.011  0.00  0.00            
ATOM   3665  CD2 LEU X 227      30.277  17.185  49.569  0.00  0.00            
ATOM   3666 HD21 LEU X 227      29.960  18.074  49.024  0.00  0.00            
ATOM   3667 HD22 LEU X 227      31.097  17.291  50.280  0.00  0.00            
ATOM   3668 HD23 LEU X 227      30.682  16.555  48.777  0.00  0.00            
ATOM   3669  C   LEU X 227      27.741  14.743  52.690  0.00  0.00            
ATOM   3670  O   LEU X 227      28.835  14.177  53.007  0.00  0.00            
ATOM   3671  OXT LEU X 227      26.681  14.138  52.392  0.00  0.00            
ATOM   3672  C1  STP X 228      35.109  25.712  62.299  0.00  0.00            
ATOM   3673  C10 STP X 228      36.081  24.559  62.465  0.00  0.00            
ATOM   3674  C8  STP X 228      35.957  23.840  63.774  0.00  0.00            
ATOM   3675  H17 STP X 228      36.235  24.558  64.555  0.00  0.00            
ATOM   3676  H18 STP X 228      34.875  23.751  63.930  0.00  0.00            
ATOM   3677  H1  STP X 228      35.903  23.887  61.617  0.00  0.00            
ATOM   3678  H2  STP X 228      37.077  25.011  62.383  0.00  0.00            
ATOM   3679  H3  STP X 228      34.166  25.381  61.847  0.00  0.00            
ATOM   3680  H4  STP X 228      35.467  26.375  61.502  0.00  0.00            
ATOM   3681  C2  STP X 228      34.862  26.537  63.601  0.00  0.00            
ATOM   3682  C3  STP X 228      33.964  27.721  63.373  0.00  0.00            
ATOM   3683  C4  STP X 228      33.213  27.956  62.279  0.00  0.00            
ATOM   3684  C5  STP X 228      32.371  29.151  62.107  0.00  0.00            
ATOM   3685  C7  STP X 228      30.976  28.979  62.670  0.00  0.00            
ATOM   3686  C6  STP X 228      30.015  29.970  62.026  0.00  0.00            
ATOM   3687  C9  STP X 228      28.584  29.645  62.228  0.00  0.00            
ATOM   3688  H9  STP X 228      28.382  28.592  61.996  0.00  0.00            
ATOM   3689  H10 STP X 228      28.349  29.857  63.278  0.00  0.00            
ATOM   3690  H11 STP X 228      30.323  30.962  62.379  0.00  0.00            
ATOM   3691  H12 STP X 228      30.230  30.012  60.951  0.00  0.00            
ATOM   3692  H13 STP X 228      30.702  27.930  62.505  0.00  0.00            
ATOM   3693  H14 STP X 228      30.913  29.192  63.744  0.00  0.00            
ATOM   3694  H7  STP X 228      32.859  30.043  62.518  0.00  0.00            
ATOM   3695  H8  STP X 228      32.194  29.220  61.026  0.00  0.00            
ATOM   3696  H16 STP X 228      33.100  27.186  61.518  0.00  0.00            
ATOM   3697  H15 STP X 228      34.064  28.423  64.198  0.00  0.00            
ATOM   3698  H5  STP X 228      35.827  26.843  64.024  0.00  0.00            
ATOM   3699  H6  STP X 228      34.361  25.961  64.388  0.00  0.00            
END
ATOM      1  N   SER X   1      76.547  64.787  25.671  0.00  0.00            
ATOM      2  H1  SER X   1      76.806  64.916  26.639  0.00  0.00            
ATOM      3  H2  SER X   1      75.799  65.454  25.543  0.00  0.00            
ATOM      4  H3  SER X   1      77.234  64.977  24.955  0.00  0.00            
ATOM      5  CA  SER X   1      75.973  63.419  25.580  0.00  0.00            
ATOM      6  HA  SER X   1      75.965  63.108  24.536  0.00  0.00            
ATOM      7  CB  SER X   1      76.805  62.415  26.235  0.00  0.00            
ATOM      8  HB2 SER X   1      77.851  62.644  26.032  0.00  0.00            
ATOM      9  HB3 SER X   1      76.646  62.425  27.313  0.00  0.00            
ATOM     10  OG  SER X   1      76.551  61.032  25.775  0.00  0.00            
ATOM     11  HG  SER X   1      77.206  60.856  25.096  0.00  0.00            
ATOM     12  C   SER X   1      74.601  63.402  26.117  0.00  0.00            
ATOM     13  O   SER X   1      74.449  63.654  27.322  0.00  0.00            
ATOM     14  N   LYS X   2      73.617  62.909  25.372  0.00  0.00            
ATOM     15  H   LYS X   2      73.974  62.499  24.521  0.00  0.00            
ATOM     16  CA  LYS X   2      72.240  62.791  25.814  0.00  0.00            
ATOM     17  HA  LYS X   2      72.059  63.554  26.570  0.00  0.00            
ATOM     18  CB  LYS X   2      71.326  63.160  24.635  0.00  0.00            
ATOM     19  HB2 LYS X   2      71.476  64.190  24.314  0.00  0.00            
ATOM     20  HB3 LYS X   2      71.573  62.601  23.733  0.00  0.00            
ATOM     21  CG  LYS X   2      69.765  62.984  24.846  0.00  0.00            
ATOM     22  HG2 LYS X   2      69.565  61.912  24.839  0.00  0.00            
ATOM     23  HG3 LYS X   2      69.448  63.339  25.827  0.00  0.00            
ATOM     24  CD  LYS X   2      68.961  63.636  23.693  0.00  0.00            
ATOM     25  HD2 LYS X   2      67.915  63.507  23.972  0.00  0.00            
ATOM     26  HD3 LYS X   2      69.309  64.669  23.707  0.00  0.00            
ATOM     27  CE  LYS X   2      69.087  63.054  22.276  0.00  0.00            
ATOM     28  HE2 LYS X   2      70.082  63.242  21.872  0.00  0.00            
ATOM     29  HE3 LYS X   2      69.053  61.964  22.281  0.00  0.00            
ATOM     30  NZ  LYS X   2      68.046  63.574  21.340  0.00  0.00            
ATOM     31  HZ1 LYS X   2      67.870  64.568  21.379  0.00  0.00            
ATOM     32  HZ2 LYS X   2      68.402  63.419  20.408  0.00  0.00            
ATOM     33  HZ3 LYS X   2      67.125  63.173  21.438  0.00  0.00            
ATOM     34  C   LYS X   2      72.010  61.308  26.277  0.00  0.00            
ATOM     35  O   LYS X   2      72.361  60.367  25.596  0.00  0.00            
ATOM     36  N   LEU X   3      71.314  61.143  27.397  0.00  0.00            
ATOM     37  H   LEU X   3      70.880  61.934  27.850  0.00  0.00            
ATOM     38  CA  LEU X   3      70.655  59.783  27.716  0.00  0.00            
ATOM     39  HA  LEU X   3      71.411  59.006  27.602  0.00  0.00            
ATOM     40  CB  LEU X   3      70.193  59.707  29.148  0.00  0.00            
ATOM     41  HB2 LEU X   3      69.215  60.165  29.296  0.00  0.00            
ATOM     42  HB3 LEU X   3      70.003  58.652  29.347  0.00  0.00            
ATOM     43  CG  LEU X   3      71.179  60.226  30.296  0.00  0.00            
ATOM     44  HG  LEU X   3      71.412  61.281  30.150  0.00  0.00            
ATOM     45  CD1 LEU X   3      70.554  60.193  31.633  0.00  0.00            
ATOM     46 HD11 LEU X   3      71.131  60.535  32.492  0.00  0.00            
ATOM     47 HD12 LEU X   3      69.549  60.613  31.638  0.00  0.00            
ATOM     48 HD13 LEU X   3      70.446  59.125  31.825  0.00  0.00            
ATOM     49  CD2 LEU X   3      72.534  59.460  30.225  0.00  0.00            
ATOM     50 HD21 LEU X   3      72.948  59.666  29.238  0.00  0.00            
ATOM     51 HD22 LEU X   3      73.224  59.969  30.898  0.00  0.00            
ATOM     52 HD23 LEU X   3      72.440  58.396  30.440  0.00  0.00            
ATOM     53  C   LEU X   3      69.425  59.494  26.739  0.00  0.00            
ATOM     54  O   LEU X   3      68.602  60.430  26.479  0.00  0.00            
ATOM     55  N   VAL X   4      69.269  58.258  26.265  0.00  0.00            
ATOM     56  H   VAL X   4      70.066  57.673  26.470  0.00  0.00            
ATOM     57  CA  VAL X   4      68.247  57.814  25.289  0.00  0.00            
ATOM     58  HA  VAL X   4      67.391  58.485  25.223  0.00  0.00            
ATOM     59  CB  VAL X   4      68.891  57.778  23.873  0.00  0.00            
ATOM     60  HB  VAL X   4      69.572  56.926  23.864  0.00  0.00            
ATOM     61  CG1 VAL X   4      67.899  57.485  22.684  0.00  0.00            
ATOM     62 HG11 VAL X   4      67.380  58.412  22.438  0.00  0.00            
ATOM     63 HG12 VAL X   4      68.362  57.150  21.756  0.00  0.00            
ATOM     64 HG13 VAL X   4      67.158  56.744  22.985  0.00  0.00            
ATOM     65  CG2 VAL X   4      69.695  59.080  23.527  0.00  0.00            
ATOM     66 HG21 VAL X   4      68.995  59.911  23.610  0.00  0.00            
ATOM     67 HG22 VAL X   4      70.494  59.271  24.244  0.00  0.00            
ATOM     68 HG23 VAL X   4      70.103  58.986  22.520  0.00  0.00            
ATOM     69  C   VAL X   4      67.620  56.474  25.816  0.00  0.00            
ATOM     70  O   VAL X   4      68.222  55.434  25.552  0.00  0.00            
ATOM     71  N   LEU X   5      66.470  56.478  26.383  0.00  0.00            
ATOM     72  H   LEU X   5      65.950  57.342  26.448  0.00  0.00            
ATOM     73  CA  LEU X   5      65.797  55.257  26.764  0.00  0.00            
ATOM     74  HA  LEU X   5      66.569  54.588  27.144  0.00  0.00            
ATOM     75  CB  LEU X   5      64.905  55.561  28.073  0.00  0.00            
ATOM     76  HB2 LEU X   5      65.621  55.731  28.877  0.00  0.00            
ATOM     77  HB3 LEU X   5      64.353  56.501  28.035  0.00  0.00            
ATOM     78  CG  LEU X   5      63.976  54.402  28.498  0.00  0.00            
ATOM     79  HG  LEU X   5      63.232  54.303  27.707  0.00  0.00            
ATOM     80  CD1 LEU X   5      64.765  53.118  28.731  0.00  0.00            
ATOM     81 HD11 LEU X   5      64.135  52.301  29.081  0.00  0.00            
ATOM     82 HD12 LEU X   5      65.226  52.808  27.793  0.00  0.00            
ATOM     83 HD13 LEU X   5      65.509  53.293  29.509  0.00  0.00            
ATOM     84  CD2 LEU X   5      63.372  54.698  29.846  0.00  0.00            
ATOM     85 HD21 LEU X   5      64.175  54.880  30.560  0.00  0.00            
ATOM     86 HD22 LEU X   5      62.711  55.561  29.766  0.00  0.00            
ATOM     87 HD23 LEU X   5      62.753  53.906  30.269  0.00  0.00            
ATOM     88  C   LEU X   5      64.916  54.515  25.628  0.00  0.00            
ATOM     89  O   LEU X   5      64.215  55.155  24.890  0.00  0.00            
ATOM     90  N   THR X   6      65.119  53.261  25.338  0.00  0.00            
ATOM     91  H   THR X   6      65.888  52.805  25.808  0.00  0.00            
ATOM     92  CA  THR X   6      64.761  52.564  24.051  0.00  0.00            
ATOM     93  HA  THR X   6      63.905  53.092  23.631  0.00  0.00            
ATOM     94  CB  THR X   6      65.987  52.599  23.088  0.00  0.00            
ATOM     95  HB  THR X   6      65.700  52.084  22.171  0.00  0.00            
ATOM     96  CG2 THR X   6      66.473  53.939  22.720  0.00  0.00            
ATOM     97 HG21 THR X   6      66.853  54.453  23.603  0.00  0.00            
ATOM     98 HG22 THR X   6      67.207  53.830  21.922  0.00  0.00            
ATOM     99 HG23 THR X   6      65.650  54.509  22.287  0.00  0.00            
ATOM    100  OG1 THR X   6      67.164  52.103  23.588  0.00  0.00            
ATOM    101  HG1 THR X   6      67.117  52.066  24.546  0.00  0.00            
ATOM    102  C   THR X   6      64.339  51.139  24.332  0.00  0.00            
ATOM    103  O   THR X   6      64.890  50.416  25.109  0.00  0.00            
ATOM    104  N   GLY X   7      63.468  50.604  23.487  0.00  0.00            
ATOM    105  H   GLY X   7      63.170  51.192  22.722  0.00  0.00            
ATOM    106  CA  GLY X   7      62.509  49.486  23.737  0.00  0.00            
ATOM    107  HA2 GLY X   7      62.306  48.822  22.896  0.00  0.00            
ATOM    108  HA3 GLY X   7      62.885  48.885  24.565  0.00  0.00            
ATOM    109  C   GLY X   7      61.169  49.990  24.290  0.00  0.00            
ATOM    110  O   GLY X   7      60.934  51.198  24.405  0.00  0.00            
ATOM    111  N   GLU X   8      60.320  49.054  24.600  0.00  0.00            
ATOM    112  H   GLU X   8      60.641  48.111  24.435  0.00  0.00            
ATOM    113  CA  GLU X   8      59.062  49.240  25.295  0.00  0.00            
ATOM    114  HA  GLU X   8      58.690  50.190  24.910  0.00  0.00            
ATOM    115  CB  GLU X   8      58.069  48.103  24.986  0.00  0.00            
ATOM    116  HB2 GLU X   8      58.374  47.204  25.522  0.00  0.00            
ATOM    117  HB3 GLU X   8      57.072  48.324  25.365  0.00  0.00            
ATOM    118  CG  GLU X   8      57.984  47.703  23.446  0.00  0.00            
ATOM    119  HG2 GLU X   8      58.997  47.753  23.044  0.00  0.00            
ATOM    120  HG3 GLU X   8      57.618  46.690  23.285  0.00  0.00            
ATOM    121  CD  GLU X   8      57.173  48.470  22.439  0.00  0.00            
ATOM    122  OE1 GLU X   8      57.387  48.252  21.239  0.00  0.00            
ATOM    123  OE2 GLU X   8      56.295  49.329  22.810  0.00  0.00            
ATOM    124  C   GLU X   8      59.201  49.461  26.820  0.00  0.00            
ATOM    125  O   GLU X   8      60.054  48.832  27.423  0.00  0.00            
ATOM    126  N   ARG X   9      58.331  50.351  27.320  0.00  0.00            
ATOM    127  H   ARG X   9      57.677  50.798  26.694  0.00  0.00            
ATOM    128  CA  ARG X   9      58.239  50.548  28.733  0.00  0.00            
ATOM    129  HA  ARG X   9      58.305  49.592  29.252  0.00  0.00            
ATOM    130  CB  ARG X   9      59.446  51.472  29.237  0.00  0.00            
ATOM    131  HB2 ARG X   9      59.428  51.637  30.314  0.00  0.00            
ATOM    132  HB3 ARG X   9      60.385  50.919  29.198  0.00  0.00            
ATOM    133  CG  ARG X   9      59.650  52.872  28.544  0.00  0.00            
ATOM    134  HG2 ARG X   9      58.748  53.472  28.664  0.00  0.00            
ATOM    135  HG3 ARG X   9      60.465  53.378  29.061  0.00  0.00            
ATOM    136  CD  ARG X   9      60.046  52.856  27.053  0.00  0.00            
ATOM    137  HD2 ARG X   9      60.838  52.116  26.936  0.00  0.00            
ATOM    138  HD3 ARG X   9      59.149  52.710  26.452  0.00  0.00            
ATOM    139  NE  ARG X   9      60.556  54.191  26.717  0.00  0.00            
ATOM    140  HE  ARG X   9      60.640  54.745  27.557  0.00  0.00            
ATOM    141  CZ  ARG X   9      61.017  54.641  25.567  0.00  0.00            
ATOM    142  NH1 ARG X   9      61.162  53.912  24.453  0.00  0.00            
ATOM    143 HH11 ARG X   9      61.048  52.910  24.413  0.00  0.00            
ATOM    144 HH12 ARG X   9      61.660  54.280  23.655  0.00  0.00            
ATOM    145  NH2 ARG X   9      61.444  55.829  25.481  0.00  0.00            
ATOM    146 HH21 ARG X   9      61.270  56.415  26.284  0.00  0.00            
ATOM    147 HH22 ARG X   9      61.761  56.132  24.571  0.00  0.00            
ATOM    148  C   ARG X   9      56.934  51.345  29.106  0.00  0.00            
ATOM    149  O   ARG X   9      56.262  51.930  28.294  0.00  0.00            
ATOM    150  N   HIP X  10      56.600  51.311  30.386  0.00  0.00            
ATOM    151  H   HIP X  10      57.154  50.737  31.006  0.00  0.00            
ATOM    152  CA  HIP X  10      55.506  52.061  30.954  0.00  0.00            
ATOM    153  HA  HIP X  10      55.448  53.008  30.417  0.00  0.00            
ATOM    154  CB  HIP X  10      54.138  51.361  30.727  0.00  0.00            
ATOM    155  HB2 HIP X  10      53.429  52.134  31.024  0.00  0.00            
ATOM    156  HB3 HIP X  10      54.014  51.130  29.669  0.00  0.00            
ATOM    157  CG  HIP X  10      53.812  50.136  31.577  0.00  0.00            
ATOM    158  ND1 HIP X  10      54.639  49.058  31.785  0.00  0.00            
ATOM    159  HD1 HIP X  10      55.606  48.996  31.500  0.00  0.00            
ATOM    160  CE1 HIP X  10      53.963  48.160  32.555  0.00  0.00            
ATOM    161  HE1 HIP X  10      54.258  47.177  32.890  0.00  0.00            
ATOM    162  NE2 HIP X  10      52.714  48.623  32.713  0.00  0.00            
ATOM    163  HE2 HIP X  10      52.045  48.270  33.383  0.00  0.00            
ATOM    164  CD2 HIP X  10      52.663  49.871  32.189  0.00  0.00            
ATOM    165  HD2 HIP X  10      51.766  50.471  32.146  0.00  0.00            
ATOM    166  C   HIP X  10      55.667  52.407  32.409  0.00  0.00            
ATOM    167  O   HIP X  10      55.507  53.562  32.729  0.00  0.00            
ATOM    168  N   TYR X  11      56.132  51.461  33.244  0.00  0.00            
ATOM    169  H   TYR X  11      56.151  50.549  32.810  0.00  0.00            
ATOM    170  CA  TYR X  11      56.575  51.634  34.664  0.00  0.00            
ATOM    171  HA  TYR X  11      55.858  52.176  35.280  0.00  0.00            
ATOM    172  CB  TYR X  11      56.895  50.323  35.325  0.00  0.00            
ATOM    173  HB2 TYR X  11      57.637  50.003  34.594  0.00  0.00            
ATOM    174  HB3 TYR X  11      57.459  50.475  36.245  0.00  0.00            
ATOM    175  CG  TYR X  11      55.792  49.312  35.406  0.00  0.00            
ATOM    176  CD1 TYR X  11      54.475  49.605  35.600  0.00  0.00            
ATOM    177  HD1 TYR X  11      54.122  50.626  35.607  0.00  0.00            
ATOM    178  CE1 TYR X  11      53.470  48.599  35.675  0.00  0.00            
ATOM    179  HE1 TYR X  11      52.456  48.920  35.862  0.00  0.00            
ATOM    180  CZ  TYR X  11      53.954  47.236  35.632  0.00  0.00            
ATOM    181  OH  TYR X  11      53.043  46.226  35.802  0.00  0.00            
ATOM    182  HH  TYR X  11      52.196  46.417  35.393  0.00  0.00            
ATOM    183  CE2 TYR X  11      55.268  46.970  35.276  0.00  0.00            
ATOM    184  HE2 TYR X  11      55.605  45.948  35.185  0.00  0.00            
ATOM    185  CD2 TYR X  11      56.183  47.974  35.152  0.00  0.00            
ATOM    186  HD2 TYR X  11      57.185  47.578  35.065  0.00  0.00            
ATOM    187  C   TYR X  11      57.817  52.515  34.693  0.00  0.00            
ATOM    188  O   TYR X  11      58.069  53.287  35.609  0.00  0.00            
ATOM    189  N   THR X  12      58.615  52.429  33.650  0.00  0.00            
ATOM    190  H   THR X  12      58.344  51.766  32.938  0.00  0.00            
ATOM    191  CA  THR X  12      59.843  53.251  33.558  0.00  0.00            
ATOM    192  HA  THR X  12      60.138  53.537  34.568  0.00  0.00            
ATOM    193  CB  THR X  12      61.040  52.467  32.970  0.00  0.00            
ATOM    194  HB  THR X  12      61.145  52.549  31.888  0.00  0.00            
ATOM    195  CG2 THR X  12      62.372  52.944  33.540  0.00  0.00            
ATOM    196 HG21 THR X  12      62.250  52.880  34.621  0.00  0.00            
ATOM    197 HG22 THR X  12      63.064  52.153  33.248  0.00  0.00            
ATOM    198 HG23 THR X  12      62.749  53.889  33.150  0.00  0.00            
ATOM    199  OG1 THR X  12      60.907  51.107  33.251  0.00  0.00            
ATOM    200  HG1 THR X  12      60.178  50.778  32.721  0.00  0.00            
ATOM    201  C   THR X  12      59.648  54.531  32.797  0.00  0.00            
ATOM    202  O   THR X  12      58.943  54.545  31.803  0.00  0.00            
ATOM    203  N   ARG X  13      60.420  55.532  33.252  0.00  0.00            
ATOM    204  H   ARG X  13      60.867  55.331  34.135  0.00  0.00            
ATOM    205  CA  ARG X  13      60.525  56.941  32.799  0.00  0.00            
ATOM    206  HA  ARG X  13      59.922  57.116  31.908  0.00  0.00            
ATOM    207  CB  ARG X  13      60.031  57.935  33.814  0.00  0.00            
ATOM    208  HB2 ARG X  13      60.283  57.600  34.821  0.00  0.00            
ATOM    209  HB3 ARG X  13      60.379  58.941  33.579  0.00  0.00            
ATOM    210  CG  ARG X  13      58.519  57.901  33.730  0.00  0.00            
ATOM    211  HG2 ARG X  13      58.185  58.128  32.717  0.00  0.00            
ATOM    212  HG3 ARG X  13      58.140  56.915  34.002  0.00  0.00            
ATOM    213  CD  ARG X  13      57.902  58.952  34.746  0.00  0.00            
ATOM    214  HD2 ARG X  13      58.442  58.723  35.664  0.00  0.00            
ATOM    215  HD3 ARG X  13      57.963  60.005  34.469  0.00  0.00            
ATOM    216  NE  ARG X  13      56.509  58.786  35.016  0.00  0.00            
ATOM    217  HE  ARG X  13      55.980  58.546  34.189  0.00  0.00            
ATOM    218  CZ  ARG X  13      55.867  58.694  36.199  0.00  0.00            
ATOM    219  NH1 ARG X  13      56.439  58.956  37.293  0.00  0.00            
ATOM    220 HH11 ARG X  13      57.362  59.361  37.239  0.00  0.00            
ATOM    221 HH12 ARG X  13      55.891  58.893  38.139  0.00  0.00            
ATOM    222  NH2 ARG X  13      54.588  58.435  36.288  0.00  0.00            
ATOM    223 HH21 ARG X  13      54.060  58.140  35.479  0.00  0.00            
ATOM    224 HH22 ARG X  13      54.107  58.591  37.162  0.00  0.00            
ATOM    225  C   ARG X  13      61.966  57.266  32.598  0.00  0.00            
ATOM    226  O   ARG X  13      62.815  56.828  33.325  0.00  0.00            
ATOM    227  N   ASN X  14      62.282  57.976  31.549  0.00  0.00            
ATOM    228  H   ASN X  14      61.548  58.270  30.921  0.00  0.00            
ATOM    229  CA  ASN X  14      63.665  58.443  31.306  0.00  0.00            
ATOM    230  HA  ASN X  14      64.227  57.515  31.196  0.00  0.00            
ATOM    231  CB  ASN X  14      63.837  59.207  29.997  0.00  0.00            
ATOM    232  HB2 ASN X  14      63.338  58.610  29.234  0.00  0.00            
ATOM    233  HB3 ASN X  14      63.453  60.227  29.965  0.00  0.00            
ATOM    234  CG  ASN X  14      65.414  59.347  29.786  0.00  0.00            
ATOM    235  OD1 ASN X  14      66.125  58.321  29.708  0.00  0.00            
ATOM    236  ND2 ASN X  14      65.961  60.562  29.732  0.00  0.00            
ATOM    237 HD21 ASN X  14      66.967  60.540  29.824  0.00  0.00            
ATOM    238 HD22 ASN X  14      65.425  61.414  29.807  0.00  0.00            
ATOM    239  C   ASN X  14      64.336  59.152  32.473  0.00  0.00            
ATOM    240  O   ASN X  14      65.520  59.206  32.653  0.00  0.00            
ATOM    241  N   ASP X  15      63.464  59.726  33.318  0.00  0.00            
ATOM    242  H   ASP X  15      62.493  59.614  33.065  0.00  0.00            
ATOM    243  CA  ASP X  15      63.874  60.247  34.621  0.00  0.00            
ATOM    244  HA  ASP X  15      64.764  60.843  34.417  0.00  0.00            
ATOM    245  CB  ASP X  15      62.795  61.197  35.138  0.00  0.00            
ATOM    246  HB2 ASP X  15      61.847  60.662  35.172  0.00  0.00            
ATOM    247  HB3 ASP X  15      63.009  61.613  36.122  0.00  0.00            
ATOM    248  CG  ASP X  15      62.531  62.412  34.214  0.00  0.00            
ATOM    249  OD1 ASP X  15      63.576  62.911  33.678  0.00  0.00            
ATOM    250  OD2 ASP X  15      61.328  62.755  34.053  0.00  0.00            
ATOM    251  C   ASP X  15      64.310  59.230  35.710  0.00  0.00            
ATOM    252  O   ASP X  15      65.096  59.589  36.524  0.00  0.00            
ATOM    253  N   ASP X  16      63.809  57.947  35.633  0.00  0.00            
ATOM    254  H   ASP X  16      63.303  57.769  34.777  0.00  0.00            
ATOM    255  CA  ASP X  16      64.390  56.932  36.497  0.00  0.00            
ATOM    256  HA  ASP X  16      64.496  57.267  37.528  0.00  0.00            
ATOM    257  CB  ASP X  16      63.475  55.774  36.550  0.00  0.00            
ATOM    258  HB2 ASP X  16      63.605  55.140  35.673  0.00  0.00            
ATOM    259  HB3 ASP X  16      63.829  55.069  37.302  0.00  0.00            
ATOM    260  CG  ASP X  16      61.955  55.998  36.708  0.00  0.00            
ATOM    261  OD1 ASP X  16      61.566  56.707  37.619  0.00  0.00            
ATOM    262  OD2 ASP X  16      61.220  55.381  35.964  0.00  0.00            
ATOM    263  C   ASP X  16      65.810  56.618  35.967  0.00  0.00            
ATOM    264  O   ASP X  16      66.731  56.293  36.713  0.00  0.00            
ATOM    265  N   ILE X  17      65.963  56.593  34.599  0.00  0.00            
ATOM    266  H   ILE X  17      65.167  56.684  33.983  0.00  0.00            
ATOM    267  CA  ILE X  17      67.365  56.633  34.061  0.00  0.00            
ATOM    268  HA  ILE X  17      67.974  55.796  34.404  0.00  0.00            
ATOM    269  CB  ILE X  17      67.380  56.479  32.501  0.00  0.00            
ATOM    270  HB  ILE X  17      66.558  57.057  32.079  0.00  0.00            
ATOM    271  CG2 ILE X  17      68.610  56.982  31.864  0.00  0.00            
ATOM    272 HG21 ILE X  17      68.584  58.071  31.816  0.00  0.00            
ATOM    273 HG22 ILE X  17      69.548  56.631  32.295  0.00  0.00            
ATOM    274 HG23 ILE X  17      68.468  56.709  30.818  0.00  0.00            
ATOM    275  CG1 ILE X  17      67.194  55.031  31.942  0.00  0.00            
ATOM    276 HG12 ILE X  17      67.170  55.137  30.857  0.00  0.00            
ATOM    277 HG13 ILE X  17      68.071  54.421  32.156  0.00  0.00            
ATOM    278  CD1 ILE X  17      66.019  54.240  32.358  0.00  0.00            
ATOM    279 HD11 ILE X  17      65.958  53.428  31.633  0.00  0.00            
ATOM    280 HD12 ILE X  17      66.331  53.752  33.282  0.00  0.00            
ATOM    281 HD13 ILE X  17      65.102  54.829  32.401  0.00  0.00            
ATOM    282  C   ILE X  17      68.141  57.843  34.665  0.00  0.00            
ATOM    283  O   ILE X  17      69.154  57.671  35.376  0.00  0.00            
ATOM    284  N   ARG X  18      67.655  59.083  34.411  0.00  0.00            
ATOM    285  H   ARG X  18      66.856  59.101  33.793  0.00  0.00            
ATOM    286  CA  ARG X  18      68.344  60.319  34.828  0.00  0.00            
ATOM    287  HA  ARG X  18      69.281  60.394  34.277  0.00  0.00            
ATOM    288  CB  ARG X  18      67.692  61.643  34.287  0.00  0.00            
ATOM    289  HB2 ARG X  18      67.632  61.635  33.199  0.00  0.00            
ATOM    290  HB3 ARG X  18      66.702  61.605  34.741  0.00  0.00            
ATOM    291  CG  ARG X  18      68.308  63.002  34.716  0.00  0.00            
ATOM    292  HG2 ARG X  18      68.223  63.003  35.803  0.00  0.00            
ATOM    293  HG3 ARG X  18      69.385  63.063  34.564  0.00  0.00            
ATOM    294  CD  ARG X  18      67.499  64.135  34.062  0.00  0.00            
ATOM    295  HD2 ARG X  18      67.906  65.112  34.323  0.00  0.00            
ATOM    296  HD3 ARG X  18      67.560  64.125  32.973  0.00  0.00            
ATOM    297  NE  ARG X  18      66.110  64.016  34.549  0.00  0.00            
ATOM    298  HE  ARG X  18      65.345  63.614  34.027  0.00  0.00            
ATOM    299  CZ  ARG X  18      65.557  64.686  35.591  0.00  0.00            
ATOM    300  NH1 ARG X  18      66.164  65.343  36.535  0.00  0.00            
ATOM    301 HH11 ARG X  18      67.174  65.350  36.524  0.00  0.00            
ATOM    302 HH12 ARG X  18      65.600  66.033  37.010  0.00  0.00            
ATOM    303  NH2 ARG X  18      64.293  64.797  35.629  0.00  0.00            
ATOM    304 HH21 ARG X  18      63.837  64.374  34.834  0.00  0.00            
ATOM    305 HH22 ARG X  18      63.779  65.033  36.466  0.00  0.00            
ATOM    306  C   ARG X  18      68.626  60.290  36.333  0.00  0.00            
ATOM    307  O   ARG X  18      69.723  60.637  36.737  0.00  0.00            
ATOM    308  N   GLN X  19      67.713  59.894  37.196  0.00  0.00            
ATOM    309  H   GLN X  19      66.876  59.557  36.742  0.00  0.00            
ATOM    310  CA  GLN X  19      67.908  59.887  38.709  0.00  0.00            
ATOM    311  HA  GLN X  19      68.387  60.817  39.016  0.00  0.00            
ATOM    312  CB  GLN X  19      66.536  59.931  39.401  0.00  0.00            
ATOM    313  HB2 GLN X  19      65.886  59.115  39.086  0.00  0.00            
ATOM    314  HB3 GLN X  19      66.642  59.793  40.477  0.00  0.00            
ATOM    315  CG  GLN X  19      65.681  61.179  39.228  0.00  0.00            
ATOM    316  HG2 GLN X  19      65.948  61.868  40.029  0.00  0.00            
ATOM    317  HG3 GLN X  19      66.050  61.570  38.279  0.00  0.00            
ATOM    318  CD  GLN X  19      64.162  60.978  39.305  0.00  0.00            
ATOM    319  OE1 GLN X  19      63.615  59.930  39.415  0.00  0.00            
ATOM    320  NE2 GLN X  19      63.391  62.033  39.356  0.00  0.00            
ATOM    321 HE21 GLN X  19      62.456  61.870  39.701  0.00  0.00            
ATOM    322 HE22 GLN X  19      63.852  62.931  39.384  0.00  0.00            
ATOM    323  C   GLN X  19      68.778  58.716  39.151  0.00  0.00            
ATOM    324  O   GLN X  19      69.331  58.736  40.230  0.00  0.00            
ATOM    325  N   SER X  20      69.021  57.689  38.345  0.00  0.00            
ATOM    326  H   SER X  20      68.572  57.741  37.441  0.00  0.00            
ATOM    327  CA  SER X  20      70.024  56.678  38.627  0.00  0.00            
ATOM    328  HA  SER X  20      70.106  56.430  39.686  0.00  0.00            
ATOM    329  CB  SER X  20      69.763  55.379  37.912  0.00  0.00            
ATOM    330  HB2 SER X  20      69.758  55.691  36.868  0.00  0.00            
ATOM    331  HB3 SER X  20      70.613  54.700  37.981  0.00  0.00            
ATOM    332  OG  SER X  20      68.502  54.792  38.220  0.00  0.00            
ATOM    333  HG  SER X  20      67.837  55.282  37.731  0.00  0.00            
ATOM    334  C   SER X  20      71.420  57.305  38.200  0.00  0.00            
ATOM    335  O   SER X  20      72.353  57.236  39.059  0.00  0.00            
ATOM    336  N   ILE X  21      71.602  58.031  37.054  0.00  0.00            
ATOM    337  H   ILE X  21      70.869  58.062  36.360  0.00  0.00            
ATOM    338  CA  ILE X  21      72.889  58.660  36.722  0.00  0.00            
ATOM    339  HA  ILE X  21      73.745  57.993  36.818  0.00  0.00            
ATOM    340  CB  ILE X  21      72.854  59.253  35.267  0.00  0.00            
ATOM    341  HB  ILE X  21      71.852  59.579  34.986  0.00  0.00            
ATOM    342  CG2 ILE X  21      73.675  60.570  35.042  0.00  0.00            
ATOM    343 HG21 ILE X  21      73.577  60.934  34.020  0.00  0.00            
ATOM    344 HG22 ILE X  21      73.382  61.413  35.668  0.00  0.00            
ATOM    345 HG23 ILE X  21      74.711  60.247  35.138  0.00  0.00            
ATOM    346  CG1 ILE X  21      73.270  58.234  34.237  0.00  0.00            
ATOM    347 HG12 ILE X  21      73.066  58.669  33.258  0.00  0.00            
ATOM    348 HG13 ILE X  21      74.327  57.967  34.247  0.00  0.00            
ATOM    349  CD1 ILE X  21      72.430  56.937  34.296  0.00  0.00            
ATOM    350 HD11 ILE X  21      71.376  57.183  34.429  0.00  0.00            
ATOM    351 HD12 ILE X  21      72.501  56.327  33.395  0.00  0.00            
ATOM    352 HD13 ILE X  21      72.621  56.284  35.148  0.00  0.00            
ATOM    353  C   ILE X  21      73.115  59.814  37.766  0.00  0.00            
ATOM    354  O   ILE X  21      74.201  59.991  38.174  0.00  0.00            
ATOM    355  N   LEU X  22      72.095  60.439  38.257  0.00  0.00            
ATOM    356  H   LEU X  22      71.251  60.393  37.704  0.00  0.00            
ATOM    357  CA  LEU X  22      72.237  61.461  39.351  0.00  0.00            
ATOM    358  HA  LEU X  22      73.084  62.061  39.020  0.00  0.00            
ATOM    359  CB  LEU X  22      71.001  62.318  39.602  0.00  0.00            
ATOM    360  HB2 LEU X  22      70.161  61.632  39.712  0.00  0.00            
ATOM    361  HB3 LEU X  22      71.319  62.905  40.463  0.00  0.00            
ATOM    362  CG  LEU X  22      70.682  63.366  38.459  0.00  0.00            
ATOM    363  HG  LEU X  22      70.441  62.838  37.537  0.00  0.00            
ATOM    364  CD1 LEU X  22      69.311  64.059  38.704  0.00  0.00            
ATOM    365 HD11 LEU X  22      69.349  64.430  39.729  0.00  0.00            
ATOM    366 HD12 LEU X  22      69.208  64.944  38.076  0.00  0.00            
ATOM    367 HD13 LEU X  22      68.524  63.315  38.581  0.00  0.00            
ATOM    368  CD2 LEU X  22      71.859  64.339  38.181  0.00  0.00            
ATOM    369 HD21 LEU X  22      71.677  64.978  37.317  0.00  0.00            
ATOM    370 HD22 LEU X  22      72.178  64.861  39.084  0.00  0.00            
ATOM    371 HD23 LEU X  22      72.702  63.723  37.869  0.00  0.00            
ATOM    372  C   LEU X  22      72.594  60.798  40.675  0.00  0.00            
ATOM    373  O   LEU X  22      73.509  61.314  41.336  0.00  0.00            
ATOM    374  N   ALA X  23      72.035  59.632  40.997  0.00  0.00            
ATOM    375  H   ALA X  23      71.187  59.380  40.510  0.00  0.00            
ATOM    376  CA  ALA X  23      72.507  58.751  42.117  0.00  0.00            
ATOM    377  HA  ALA X  23      72.393  59.346  43.023  0.00  0.00            
ATOM    378  CB  ALA X  23      71.596  57.564  42.298  0.00  0.00            
ATOM    379  HB1 ALA X  23      70.658  57.833  42.785  0.00  0.00            
ATOM    380  HB2 ALA X  23      71.316  57.111  41.348  0.00  0.00            
ATOM    381  HB3 ALA X  23      72.086  56.868  42.979  0.00  0.00            
ATOM    382  C   ALA X  23      74.028  58.432  41.971  0.00  0.00            
ATOM    383  O   ALA X  23      74.773  58.572  42.897  0.00  0.00            
ATOM    384  N   LEU X  24      74.432  58.101  40.727  0.00  0.00            
ATOM    385  H   LEU X  24      73.801  58.174  39.942  0.00  0.00            
ATOM    386  CA  LEU X  24      75.831  57.722  40.353  0.00  0.00            
ATOM    387  HA  LEU X  24      75.907  56.837  40.985  0.00  0.00            
ATOM    388  CB  LEU X  24      75.852  57.158  38.946  0.00  0.00            
ATOM    389  HB2 LEU X  24      74.910  56.646  38.747  0.00  0.00            
ATOM    390  HB3 LEU X  24      76.072  57.924  38.203  0.00  0.00            
ATOM    391  CG  LEU X  24      76.978  56.190  38.772  0.00  0.00            
ATOM    392  HG  LEU X  24      77.886  56.788  38.852  0.00  0.00            
ATOM    393  CD1 LEU X  24      77.212  54.992  39.700  0.00  0.00            
ATOM    394 HD11 LEU X  24      77.960  54.314  39.288  0.00  0.00            
ATOM    395 HD12 LEU X  24      77.821  55.400  40.507  0.00  0.00            
ATOM    396 HD13 LEU X  24      76.285  54.540  40.050  0.00  0.00            
ATOM    397  CD2 LEU X  24      76.939  55.575  37.459  0.00  0.00            
ATOM    398 HD21 LEU X  24      76.657  56.211  36.620  0.00  0.00            
ATOM    399 HD22 LEU X  24      77.882  55.130  37.142  0.00  0.00            
ATOM    400 HD23 LEU X  24      76.193  54.782  37.512  0.00  0.00            
ATOM    401  C   LEU X  24      76.923  58.674  40.669  0.00  0.00            
ATOM    402  O   LEU X  24      78.091  58.364  40.590  0.00  0.00            
ATOM    403  N   GLY X  25      76.475  59.906  40.939  0.00  0.00            
ATOM    404  H   GLY X  25      75.476  60.048  40.913  0.00  0.00            
ATOM    405  CA  GLY X  25      77.454  61.039  41.233  0.00  0.00            
ATOM    406  HA2 GLY X  25      77.017  61.792  41.888  0.00  0.00            
ATOM    407  HA3 GLY X  25      78.385  60.656  41.652  0.00  0.00            
ATOM    408  C   GLY X  25      77.928  61.716  39.910  0.00  0.00            
ATOM    409  O   GLY X  25      77.972  61.158  38.822  0.00  0.00            
ATOM    410  N   GLU X  26      78.202  63.014  40.039  0.00  0.00            
ATOM    411  H   GLU X  26      78.204  63.429  40.960  0.00  0.00            
ATOM    412  CA  GLU X  26      78.729  63.840  38.961  0.00  0.00            
ATOM    413  HA  GLU X  26      78.126  63.586  38.090  0.00  0.00            
ATOM    414  CB  GLU X  26      78.462  65.300  39.288  0.00  0.00            
ATOM    415  HB2 GLU X  26      78.940  65.581  40.227  0.00  0.00            
ATOM    416  HB3 GLU X  26      78.927  65.901  38.506  0.00  0.00            
ATOM    417  CG  GLU X  26      76.945  65.617  39.339  0.00  0.00            
ATOM    418  HG2 GLU X  26      76.352  64.768  39.678  0.00  0.00            
ATOM    419  HG3 GLU X  26      76.861  66.449  40.038  0.00  0.00            
ATOM    420  CD  GLU X  26      76.517  66.117  37.944  0.00  0.00            
ATOM    421  OE1 GLU X  26      75.706  67.028  37.950  0.00  0.00            
ATOM    422  OE2 GLU X  26      76.897  65.390  36.948  0.00  0.00            
ATOM    423  C   GLU X  26      80.242  63.667  38.715  0.00  0.00            
ATOM    424  O   GLU X  26      81.007  63.991  39.612  0.00  0.00            
ATOM    425  N   PRO X  27      80.688  63.099  37.561  0.00  0.00            
ATOM    426  CD  PRO X  27      79.817  62.681  36.480  0.00  0.00            
ATOM    427  HD2 PRO X  27      79.064  63.442  36.274  0.00  0.00            
ATOM    428  HD3 PRO X  27      79.271  61.801  36.819  0.00  0.00            
ATOM    429  CG  PRO X  27      80.616  62.155  35.308  0.00  0.00            
ATOM    430  HG2 PRO X  27      80.574  62.939  34.551  0.00  0.00            
ATOM    431  HG3 PRO X  27      80.265  61.245  34.821  0.00  0.00            
ATOM    432  CB  PRO X  27      82.003  61.921  35.902  0.00  0.00            
ATOM    433  HB2 PRO X  27      82.834  62.363  35.352  0.00  0.00            
ATOM    434  HB3 PRO X  27      82.046  60.867  36.175  0.00  0.00            
ATOM    435  CA  PRO X  27      82.080  62.712  37.198  0.00  0.00            
ATOM    436  HA  PRO X  27      82.606  62.201  38.005  0.00  0.00            
ATOM    437  C   PRO X  27      82.965  63.966  37.057  0.00  0.00            
ATOM    438  O   PRO X  27      82.565  64.984  36.561  0.00  0.00            
ATOM    439  N   GLY X  28      84.239  63.879  37.465  0.00  0.00            
ATOM    440  H   GLY X  28      84.435  63.044  37.999  0.00  0.00            
ATOM    441  CA  GLY X  28      85.224  64.989  37.392  0.00  0.00            
ATOM    442  HA2 GLY X  28      84.807  65.757  38.043  0.00  0.00            
ATOM    443  HA3 GLY X  28      86.164  64.651  37.827  0.00  0.00            
ATOM    444  C   GLY X  28      85.529  65.422  35.985  0.00  0.00            
ATOM    445  O   GLY X  28      85.211  64.840  34.941  0.00  0.00            
ATOM    446  N   THR X  29      86.137  66.597  35.956  0.00  0.00            
ATOM    447  H   THR X  29      86.441  66.940  36.855  0.00  0.00            
ATOM    448  CA  THR X  29      86.403  67.512  34.815  0.00  0.00            
ATOM    449  HA  THR X  29      85.526  68.150  34.703  0.00  0.00            
ATOM    450  CB  THR X  29      87.469  68.563  35.233  0.00  0.00            
ATOM    451  HB  THR X  29      88.440  68.091  35.381  0.00  0.00            
ATOM    452  CG2 THR X  29      87.558  69.742  34.260  0.00  0.00            
ATOM    453 HG21 THR X  29      88.307  70.448  34.620  0.00  0.00            
ATOM    454 HG22 THR X  29      87.862  69.373  33.281  0.00  0.00            
ATOM    455 HG23 THR X  29      86.574  70.146  34.023  0.00  0.00            
ATOM    456  OG1 THR X  29      87.054  69.267  36.392  0.00  0.00            
ATOM    457  HG1 THR X  29      87.719  69.931  36.588  0.00  0.00            
ATOM    458  C   THR X  29      86.789  66.780  33.541  0.00  0.00            
ATOM    459  O   THR X  29      86.339  67.114  32.456  0.00  0.00            
ATOM    460  N   PHE X  30      87.591  65.735  33.705  0.00  0.00            
ATOM    461  H   PHE X  30      87.707  65.334  34.625  0.00  0.00            
ATOM    462  CA  PHE X  30      88.156  64.981  32.581  0.00  0.00            
ATOM    463  HA  PHE X  30      87.648  65.225  31.648  0.00  0.00            
ATOM    464  CB  PHE X  30      89.560  65.402  32.203  0.00  0.00            
ATOM    465  HB2 PHE X  30      90.252  65.030  32.958  0.00  0.00            
ATOM    466  HB3 PHE X  30      89.894  64.856  31.321  0.00  0.00            
ATOM    467  CG  PHE X  30      89.765  66.894  32.046  0.00  0.00            
ATOM    468  CD1 PHE X  30      90.588  67.568  32.968  0.00  0.00            
ATOM    469  HD1 PHE X  30      90.887  66.982  33.824  0.00  0.00            
ATOM    470  CE1 PHE X  30      90.997  68.878  32.653  0.00  0.00            
ATOM    471  HE1 PHE X  30      91.696  69.386  33.301  0.00  0.00            
ATOM    472  CZ  PHE X  30      90.589  69.577  31.539  0.00  0.00            
ATOM    473  HZ  PHE X  30      90.880  70.606  31.386  0.00  0.00            
ATOM    474  CE2 PHE X  30      89.652  68.958  30.718  0.00  0.00            
ATOM    475  HE2 PHE X  30      89.358  69.297  29.735  0.00  0.00            
ATOM    476  CD2 PHE X  30      89.268  67.626  30.977  0.00  0.00            
ATOM    477  HD2 PHE X  30      88.689  67.079  30.247  0.00  0.00            
ATOM    478  C   PHE X  30      88.028  63.453  32.814  0.00  0.00            
ATOM    479  O   PHE X  30      88.910  62.669  32.499  0.00  0.00            
ATOM    480  N   MET X  31      86.895  62.993  33.286  0.00  0.00            
ATOM    481  H   MET X  31      86.092  63.588  33.427  0.00  0.00            
ATOM    482  CA  MET X  31      86.661  61.602  33.748  0.00  0.00            
ATOM    483  HA  MET X  31      87.323  61.006  33.121  0.00  0.00            
ATOM    484  CB  MET X  31      87.229  61.377  35.182  0.00  0.00            
ATOM    485  HB2 MET X  31      88.317  61.386  35.103  0.00  0.00            
ATOM    486  HB3 MET X  31      86.855  62.283  35.659  0.00  0.00            
ATOM    487  CG  MET X  31      86.765  60.127  35.993  0.00  0.00            
ATOM    488  HG2 MET X  31      86.884  59.198  35.436  0.00  0.00            
ATOM    489  HG3 MET X  31      87.372  60.090  36.897  0.00  0.00            
ATOM    490  SD  MET X  31      85.020  60.184  36.615  0.00  0.00            
ATOM    491  CE  MET X  31      84.734  58.418  37.177  0.00  0.00            
ATOM    492  HE1 MET X  31      85.243  58.465  38.139  0.00  0.00            
ATOM    493  HE2 MET X  31      83.674  58.178  37.258  0.00  0.00            
ATOM    494  HE3 MET X  31      85.188  57.638  36.565  0.00  0.00            
ATOM    495  C   MET X  31      85.226  61.156  33.523  0.00  0.00            
ATOM    496  O   MET X  31      84.420  62.076  33.551  0.00  0.00            
ATOM    497  N   THR X  32      84.795  59.906  33.443  0.00  0.00            
ATOM    498  H   THR X  32      85.400  59.097  33.423  0.00  0.00            
ATOM    499  CA  THR X  32      83.404  59.419  33.535  0.00  0.00            
ATOM    500  HA  THR X  32      82.897  59.924  34.357  0.00  0.00            
ATOM    501  CB  THR X  32      82.665  59.744  32.219  0.00  0.00            
ATOM    502  HB  THR X  32      83.362  59.534  31.407  0.00  0.00            
ATOM    503  CG2 THR X  32      81.395  59.003  32.013  0.00  0.00            
ATOM    504 HG21 THR X  32      80.861  59.566  31.247  0.00  0.00            
ATOM    505 HG22 THR X  32      81.564  57.966  31.722  0.00  0.00            
ATOM    506 HG23 THR X  32      80.877  59.011  32.972  0.00  0.00            
ATOM    507  OG1 THR X  32      82.262  61.099  32.258  0.00  0.00            
ATOM    508  HG1 THR X  32      83.035  61.563  32.589  0.00  0.00            
ATOM    509  C   THR X  32      83.372  57.937  33.935  0.00  0.00            
ATOM    510  O   THR X  32      84.296  57.272  33.516  0.00  0.00            
ATOM    511  N   GLN X  33      82.311  57.479  34.634  0.00  0.00            
ATOM    512  H   GLN X  33      81.622  58.164  34.911  0.00  0.00            
ATOM    513  CA  GLN X  33      82.054  56.043  34.860  0.00  0.00            
ATOM    514  HA  GLN X  33      82.856  55.681  35.503  0.00  0.00            
ATOM    515  CB  GLN X  33      80.817  55.809  35.785  0.00  0.00            
ATOM    516  HB2 GLN X  33      79.890  56.013  35.249  0.00  0.00            
ATOM    517  HB3 GLN X  33      80.878  54.751  36.040  0.00  0.00            
ATOM    518  CG  GLN X  33      80.742  56.640  37.024  0.00  0.00            
ATOM    519  HG2 GLN X  33      80.198  56.161  37.838  0.00  0.00            
ATOM    520  HG3 GLN X  33      81.750  56.816  37.401  0.00  0.00            
ATOM    521  CD  GLN X  33      80.079  58.024  36.853  0.00  0.00            
ATOM    522  OE1 GLN X  33      79.859  58.513  35.743  0.00  0.00            
ATOM    523  NE2 GLN X  33      79.663  58.694  37.939  0.00  0.00            
ATOM    524 HE21 GLN X  33      79.062  59.493  37.802  0.00  0.00            
ATOM    525 HE22 GLN X  33      79.804  58.367  38.884  0.00  0.00            
ATOM    526  C   GLN X  33      81.980  55.127  33.596  0.00  0.00            
ATOM    527  O   GLN X  33      81.662  55.609  32.507  0.00  0.00            
ATOM    528  N   ASP X  34      82.186  53.858  33.700  0.00  0.00            
ATOM    529  H   ASP X  34      82.283  53.410  34.600  0.00  0.00            
ATOM    530  CA  ASP X  34      82.020  52.966  32.579  0.00  0.00            
ATOM    531  HA  ASP X  34      82.383  53.492  31.696  0.00  0.00            
ATOM    532  CB  ASP X  34      82.928  51.761  32.812  0.00  0.00            
ATOM    533  HB2 ASP X  34      82.523  51.182  33.642  0.00  0.00            
ATOM    534  HB3 ASP X  34      83.026  51.180  31.895  0.00  0.00            
ATOM    535  CG  ASP X  34      84.397  52.045  33.203  0.00  0.00            
ATOM    536  OD1 ASP X  34      84.943  51.031  33.682  0.00  0.00            
ATOM    537  OD2 ASP X  34      85.022  53.005  32.821  0.00  0.00            
ATOM    538  C   ASP X  34      80.580  52.444  32.345  0.00  0.00            
ATOM    539  O   ASP X  34      79.779  52.401  33.318  0.00  0.00            
ATOM    540  N   VAL X  35      80.235  51.992  31.102  0.00  0.00            
ATOM    541  H   VAL X  35      80.932  51.964  30.371  0.00  0.00            
ATOM    542  CA  VAL X  35      78.847  51.726  30.723  0.00  0.00            
ATOM    543  HA  VAL X  35      78.149  52.495  31.054  0.00  0.00            
ATOM    544  CB  VAL X  35      78.725  51.563  29.188  0.00  0.00            
ATOM    545  HB  VAL X  35      77.689  51.433  28.877  0.00  0.00            
ATOM    546  CG1 VAL X  35      79.069  52.930  28.475  0.00  0.00            
ATOM    547 HG11 VAL X  35      80.063  53.302  28.720  0.00  0.00            
ATOM    548 HG12 VAL X  35      79.030  52.758  27.399  0.00  0.00            
ATOM    549 HG13 VAL X  35      78.306  53.654  28.759  0.00  0.00            
ATOM    550  CG2 VAL X  35      79.457  50.388  28.576  0.00  0.00            
ATOM    551 HG21 VAL X  35      80.525  50.604  28.581  0.00  0.00            
ATOM    552 HG22 VAL X  35      79.274  49.508  29.193  0.00  0.00            
ATOM    553 HG23 VAL X  35      79.084  50.332  27.553  0.00  0.00            
ATOM    554  C   VAL X  35      78.352  50.587  31.617  0.00  0.00            
ATOM    555  O   VAL X  35      77.113  50.621  31.832  0.00  0.00            
ATOM    556  N   ASN X  36      79.145  49.571  31.987  0.00  0.00            
ATOM    557  H   ASN X  36      80.095  49.545  31.644  0.00  0.00            
ATOM    558  CA  ASN X  36      78.704  48.527  32.935  0.00  0.00            
ATOM    559  HA  ASN X  36      77.798  48.071  32.537  0.00  0.00            
ATOM    560  CB  ASN X  36      79.764  47.371  32.833  0.00  0.00            
ATOM    561  HB2 ASN X  36      79.411  46.503  33.390  0.00  0.00            
ATOM    562  HB3 ASN X  36      79.768  47.023  31.801  0.00  0.00            
ATOM    563  CG  ASN X  36      81.244  47.861  33.057  0.00  0.00            
ATOM    564  OD1 ASN X  36      82.027  48.293  32.190  0.00  0.00            
ATOM    565  ND2 ASN X  36      81.669  47.811  34.295  0.00  0.00            
ATOM    566 HD21 ASN X  36      82.653  48.019  34.387  0.00  0.00            
ATOM    567 HD22 ASN X  36      81.273  47.126  34.922  0.00  0.00            
ATOM    568  C   ASN X  36      78.362  49.019  34.388  0.00  0.00            
ATOM    569  O   ASN X  36      77.370  48.471  34.965  0.00  0.00            
ATOM    570  N   ILE X  37      79.165  49.914  34.923  0.00  0.00            
ATOM    571  H   ILE X  37      80.023  50.238  34.500  0.00  0.00            
ATOM    572  CA  ILE X  37      78.866  50.468  36.261  0.00  0.00            
ATOM    573  HA  ILE X  37      78.752  49.754  37.077  0.00  0.00            
ATOM    574  CB  ILE X  37      80.003  51.368  36.806  0.00  0.00            
ATOM    575  HB  ILE X  37      80.116  52.142  36.046  0.00  0.00            
ATOM    576  CG2 ILE X  37      79.579  52.025  38.181  0.00  0.00            
ATOM    577 HG21 ILE X  37      78.786  52.727  37.923  0.00  0.00            
ATOM    578 HG22 ILE X  37      79.296  51.276  38.921  0.00  0.00            
ATOM    579 HG23 ILE X  37      80.509  52.462  38.543  0.00  0.00            
ATOM    580  CG1 ILE X  37      81.293  50.644  36.930  0.00  0.00            
ATOM    581 HG12 ILE X  37      81.365  50.012  37.814  0.00  0.00            
ATOM    582 HG13 ILE X  37      81.454  50.063  36.022  0.00  0.00            
ATOM    583  CD1 ILE X  37      82.479  51.558  37.133  0.00  0.00            
ATOM    584 HD11 ILE X  37      82.640  52.363  36.417  0.00  0.00            
ATOM    585 HD12 ILE X  37      82.464  51.970  38.142  0.00  0.00            
ATOM    586 HD13 ILE X  37      83.369  50.929  37.147  0.00  0.00            
ATOM    587  C   ILE X  37      77.550  51.204  36.147  0.00  0.00            
ATOM    588  O   ILE X  37      76.712  51.125  37.041  0.00  0.00            
ATOM    589  N   ILE X  38      77.394  51.894  35.008  0.00  0.00            
ATOM    590  H   ILE X  38      78.035  51.851  34.229  0.00  0.00            
ATOM    591  CA  ILE X  38      76.130  52.585  34.792  0.00  0.00            
ATOM    592  HA  ILE X  38      75.876  53.136  35.697  0.00  0.00            
ATOM    593  CB  ILE X  38      76.199  53.671  33.671  0.00  0.00            
ATOM    594  HB  ILE X  38      76.231  53.218  32.680  0.00  0.00            
ATOM    595  CG2 ILE X  38      74.860  54.445  33.500  0.00  0.00            
ATOM    596 HG21 ILE X  38      74.637  54.844  34.490  0.00  0.00            
ATOM    597 HG22 ILE X  38      74.833  55.313  32.841  0.00  0.00            
ATOM    598 HG23 ILE X  38      74.121  53.709  33.184  0.00  0.00            
ATOM    599  CG1 ILE X  38      77.355  54.656  33.842  0.00  0.00            
ATOM    600 HG12 ILE X  38      77.104  55.312  34.676  0.00  0.00            
ATOM    601 HG13 ILE X  38      78.276  54.126  34.086  0.00  0.00            
ATOM    602  CD1 ILE X  38      77.657  55.453  32.544  0.00  0.00            
ATOM    603 HD11 ILE X  38      76.872  56.145  32.241  0.00  0.00            
ATOM    604 HD12 ILE X  38      78.637  55.926  32.618  0.00  0.00            
ATOM    605 HD13 ILE X  38      77.632  54.736  31.723  0.00  0.00            
ATOM    606  C   ILE X  38      74.971  51.675  34.578  0.00  0.00            
ATOM    607  O   ILE X  38      73.888  51.919  35.055  0.00  0.00            
ATOM    608  N   GLN X  39      75.179  50.574  33.806  0.00  0.00            
ATOM    609  H   GLN X  39      76.110  50.344  33.490  0.00  0.00            
ATOM    610  CA  GLN X  39      74.198  49.536  33.678  0.00  0.00            
ATOM    611  HA  GLN X  39      73.251  49.858  33.246  0.00  0.00            
ATOM    612  CB  GLN X  39      74.731  48.384  32.762  0.00  0.00            
ATOM    613  HB2 GLN X  39      75.040  48.870  31.837  0.00  0.00            
ATOM    614  HB3 GLN X  39      75.607  47.915  33.210  0.00  0.00            
ATOM    615  CG  GLN X  39      73.704  47.260  32.492  0.00  0.00            
ATOM    616  HG2 GLN X  39      72.702  47.665  32.355  0.00  0.00            
ATOM    617  HG3 GLN X  39      73.942  46.741  31.563  0.00  0.00            
ATOM    618  CD  GLN X  39      73.585  46.266  33.650  0.00  0.00            
ATOM    619  OE1 GLN X  39      74.474  45.948  34.428  0.00  0.00            
ATOM    620  NE2 GLN X  39      72.501  45.559  33.700  0.00  0.00            
ATOM    621 HE21 GLN X  39      72.353  44.986  34.518  0.00  0.00            
ATOM    622 HE22 GLN X  39      71.719  45.660  33.070  0.00  0.00            
ATOM    623  C   GLN X  39      73.739  48.902  35.085  0.00  0.00            
ATOM    624  O   GLN X  39      72.543  48.806  35.259  0.00  0.00            
ATOM    625  N   THR X  40      74.671  48.588  35.985  0.00  0.00            
ATOM    626  H   THR X  40      75.606  48.855  35.712  0.00  0.00            
ATOM    627  CA  THR X  40      74.398  48.016  37.329  0.00  0.00            
ATOM    628  HA  THR X  40      73.858  47.070  37.285  0.00  0.00            
ATOM    629  CB  THR X  40      75.710  47.649  38.071  0.00  0.00            
ATOM    630  HB  THR X  40      76.344  48.496  38.333  0.00  0.00            
ATOM    631  CG2 THR X  40      75.438  46.918  39.397  0.00  0.00            
ATOM    632 HG21 THR X  40      76.344  46.903  40.003  0.00  0.00            
ATOM    633 HG22 THR X  40      74.689  47.529  39.902  0.00  0.00            
ATOM    634 HG23 THR X  40      74.999  45.930  39.258  0.00  0.00            
ATOM    635  OG1 THR X  40      76.544  46.824  37.370  0.00  0.00            
ATOM    636  HG1 THR X  40      76.950  47.377  36.698  0.00  0.00            
ATOM    637  C   THR X  40      73.539  48.957  38.201  0.00  0.00            
ATOM    638  O   THR X  40      72.767  48.571  39.089  0.00  0.00            
ATOM    639  N   GLN X  41      73.807  50.258  38.070  0.00  0.00            
ATOM    640  H   GLN X  41      74.360  50.570  37.284  0.00  0.00            
ATOM    641  CA  GLN X  41      73.212  51.363  38.891  0.00  0.00            
ATOM    642  HA  GLN X  41      73.407  51.113  39.934  0.00  0.00            
ATOM    643  CB  GLN X  41      73.968  52.727  38.596  0.00  0.00            
ATOM    644  HB2 GLN X  41      74.977  52.712  39.009  0.00  0.00            
ATOM    645  HB3 GLN X  41      73.991  52.878  37.517  0.00  0.00            
ATOM    646  CG  GLN X  41      73.311  53.957  39.304  0.00  0.00            
ATOM    647  HG2 GLN X  41      73.922  54.831  39.078  0.00  0.00            
ATOM    648  HG3 GLN X  41      72.310  54.038  38.881  0.00  0.00            
ATOM    649  CD  GLN X  41      73.241  53.840  40.866  0.00  0.00            
ATOM    650  OE1 GLN X  41      73.045  52.833  41.518  0.00  0.00            
ATOM    651  NE2 GLN X  41      73.462  54.926  41.613  0.00  0.00            
ATOM    652 HE21 GLN X  41      73.552  54.694  42.591  0.00  0.00            
ATOM    653 HE22 GLN X  41      73.530  55.803  41.116  0.00  0.00            
ATOM    654  C   GLN X  41      71.739  51.486  38.608  0.00  0.00            
ATOM    655  O   GLN X  41      70.893  51.470  39.468  0.00  0.00            
ATOM    656  N   ILE X  42      71.436  51.576  37.333  0.00  0.00            
ATOM    657  H   ILE X  42      72.206  51.552  36.679  0.00  0.00            
ATOM    658  CA  ILE X  42      70.052  51.398  36.808  0.00  0.00            
ATOM    659  HA  ILE X  42      69.490  52.173  37.329  0.00  0.00            
ATOM    660  CB  ILE X  42      70.012  51.739  35.324  0.00  0.00            
ATOM    661  HB  ILE X  42      70.576  51.029  34.719  0.00  0.00            
ATOM    662  CG2 ILE X  42      68.587  51.640  34.749  0.00  0.00            
ATOM    663 HG21 ILE X  42      68.074  50.687  34.874  0.00  0.00            
ATOM    664 HG22 ILE X  42      67.940  52.262  35.367  0.00  0.00            
ATOM    665 HG23 ILE X  42      68.588  51.916  33.695  0.00  0.00            
ATOM    666  CG1 ILE X  42      70.551  53.197  35.020  0.00  0.00            
ATOM    667 HG12 ILE X  42      69.771  53.909  35.289  0.00  0.00            
ATOM    668 HG13 ILE X  42      71.384  53.492  35.658  0.00  0.00            
ATOM    669  CD1 ILE X  42      70.976  53.427  33.591  0.00  0.00            
ATOM    670 HD11 ILE X  42      71.384  54.434  33.494  0.00  0.00            
ATOM    671 HD12 ILE X  42      71.721  52.736  33.197  0.00  0.00            
ATOM    672 HD13 ILE X  42      70.087  53.393  32.961  0.00  0.00            
ATOM    673  C   ILE X  42      69.429  50.100  37.197  0.00  0.00            
ATOM    674  O   ILE X  42      68.312  50.108  37.648  0.00  0.00            
ATOM    675  N   GLU X  43      70.087  48.937  37.099  0.00  0.00            
ATOM    676  H   GLU X  43      71.015  48.985  36.705  0.00  0.00            
ATOM    677  CA  GLU X  43      69.583  47.585  37.508  0.00  0.00            
ATOM    678  HA  GLU X  43      68.583  47.442  37.100  0.00  0.00            
ATOM    679  CB  GLU X  43      70.576  46.513  36.970  0.00  0.00            
ATOM    680  HB2 GLU X  43      70.925  46.654  35.946  0.00  0.00            
ATOM    681  HB3 GLU X  43      71.478  46.597  37.576  0.00  0.00            
ATOM    682  CG  GLU X  43      70.124  44.989  37.007  0.00  0.00            
ATOM    683  HG2 GLU X  43      69.538  44.730  37.889  0.00  0.00            
ATOM    684  HG3 GLU X  43      69.589  44.881  36.063  0.00  0.00            
ATOM    685  CD  GLU X  43      71.367  44.085  36.859  0.00  0.00            
ATOM    686  OE1 GLU X  43      71.835  43.770  35.723  0.00  0.00            
ATOM    687  OE2 GLU X  43      71.861  43.684  37.884  0.00  0.00            
ATOM    688  C   GLU X  43      69.272  47.303  38.991  0.00  0.00            
ATOM    689  O   GLU X  43      68.334  46.645  39.399  0.00  0.00            
ATOM    690  N   GLN X  44      70.108  47.921  39.834  0.00  0.00            
ATOM    691  H   GLN X  44      70.797  48.554  39.454  0.00  0.00            
ATOM    692  CA  GLN X  44      69.955  47.838  41.310  0.00  0.00            
ATOM    693  HA  GLN X  44      69.725  46.814  41.606  0.00  0.00            
ATOM    694  CB  GLN X  44      71.287  48.118  42.080  0.00  0.00            
ATOM    695  HB2 GLN X  44      71.686  49.019  41.614  0.00  0.00            
ATOM    696  HB3 GLN X  44      71.134  48.273  43.148  0.00  0.00            
ATOM    697  CG  GLN X  44      72.366  46.938  41.979  0.00  0.00            
ATOM    698  HG2 GLN X  44      72.378  46.392  41.036  0.00  0.00            
ATOM    699  HG3 GLN X  44      73.323  47.448  42.092  0.00  0.00            
ATOM    700  CD  GLN X  44      72.305  45.891  43.041  0.00  0.00            
ATOM    701  OE1 GLN X  44      71.280  45.234  43.130  0.00  0.00            
ATOM    702  NE2 GLN X  44      73.340  45.626  43.784  0.00  0.00            
ATOM    703 HE21 GLN X  44      73.308  45.071  44.627  0.00  0.00            
ATOM    704 HE22 GLN X  44      74.038  46.356  43.812  0.00  0.00            
ATOM    705  C   GLN X  44      68.851  48.661  41.943  0.00  0.00            
ATOM    706  O   GLN X  44      68.273  48.197  42.926  0.00  0.00            
ATOM    707  N   ARG X  45      68.579  49.851  41.397  0.00  0.00            
ATOM    708  H   ARG X  45      69.140  50.172  40.621  0.00  0.00            
ATOM    709  CA  ARG X  45      67.563  50.811  42.049  0.00  0.00            
ATOM    710  HA  ARG X  45      67.585  50.737  43.136  0.00  0.00            
ATOM    711  CB  ARG X  45      67.893  52.303  41.693  0.00  0.00            
ATOM    712  HB2 ARG X  45      67.903  52.364  40.605  0.00  0.00            
ATOM    713  HB3 ARG X  45      67.152  52.980  42.118  0.00  0.00            
ATOM    714  CG  ARG X  45      69.296  52.783  42.225  0.00  0.00            
ATOM    715  HG2 ARG X  45      69.349  52.615  43.301  0.00  0.00            
ATOM    716  HG3 ARG X  45      69.996  52.014  41.897  0.00  0.00            
ATOM    717  CD  ARG X  45      69.693  54.156  41.853  0.00  0.00            
ATOM    718  HD2 ARG X  45      70.741  54.428  41.981  0.00  0.00            
ATOM    719  HD3 ARG X  45      69.734  54.257  40.768  0.00  0.00            
ATOM    720  NE  ARG X  45      68.836  55.220  42.434  0.00  0.00            
ATOM    721  HE  ARG X  45      69.104  55.548  43.351  0.00  0.00            
ATOM    722  CZ  ARG X  45      67.795  55.949  41.933  0.00  0.00            
ATOM    723  NH1 ARG X  45      67.291  55.747  40.742  0.00  0.00            
ATOM    724 HH11 ARG X  45      67.610  55.024  40.112  0.00  0.00            
ATOM    725 HH12 ARG X  45      66.385  56.164  40.585  0.00  0.00            
ATOM    726  NH2 ARG X  45      67.085  56.750  42.705  0.00  0.00            
ATOM    727 HH21 ARG X  45      67.384  56.794  43.669  0.00  0.00            
ATOM    728 HH22 ARG X  45      66.135  57.001  42.472  0.00  0.00            
ATOM    729  C   ARG X  45      66.131  50.548  41.672  0.00  0.00            
ATOM    730  O   ARG X  45      65.295  51.136  42.313  0.00  0.00            
ATOM    731  N   LEU X  46      65.831  49.815  40.640  0.00  0.00            
ATOM    732  H   LEU X  46      66.609  49.424  40.129  0.00  0.00            
ATOM    733  CA  LEU X  46      64.543  49.840  39.948  0.00  0.00            
ATOM    734  HA  LEU X  46      63.838  50.440  40.523  0.00  0.00            
ATOM    735  CB  LEU X  46      64.684  50.586  38.587  0.00  0.00            
ATOM    736  HB2 LEU X  46      65.322  50.005  37.921  0.00  0.00            
ATOM    737  HB3 LEU X  46      63.686  50.706  38.165  0.00  0.00            
ATOM    738  CG  LEU X  46      65.298  51.978  38.793  0.00  0.00            
ATOM    739  HG  LEU X  46      66.262  51.843  39.282  0.00  0.00            
ATOM    740  CD1 LEU X  46      65.516  52.454  37.382  0.00  0.00            
ATOM    741 HD11 LEU X  46      66.054  51.737  36.762  0.00  0.00            
ATOM    742 HD12 LEU X  46      64.551  52.737  36.963  0.00  0.00            
ATOM    743 HD13 LEU X  46      66.047  53.407  37.364  0.00  0.00            
ATOM    744  CD2 LEU X  46      64.473  52.964  39.641  0.00  0.00            
ATOM    745 HD21 LEU X  46      63.429  52.985  39.331  0.00  0.00            
ATOM    746 HD22 LEU X  46      64.527  52.841  40.723  0.00  0.00            
ATOM    747 HD23 LEU X  46      64.911  53.958  39.546  0.00  0.00            
ATOM    748  C   LEU X  46      63.979  48.454  39.661  0.00  0.00            
ATOM    749  O   LEU X  46      64.256  47.775  38.647  0.00  0.00            
ATOM    750  N   PRO X  47      63.178  47.942  40.582  0.00  0.00            
ATOM    751  CD  PRO X  47      62.808  48.549  41.900  0.00  0.00            
ATOM    752  HD2 PRO X  47      62.002  49.237  41.643  0.00  0.00            
ATOM    753  HD3 PRO X  47      63.656  48.944  42.458  0.00  0.00            
ATOM    754  CG  PRO X  47      62.105  47.473  42.755  0.00  0.00            
ATOM    755  HG2 PRO X  47      61.104  47.728  43.103  0.00  0.00            
ATOM    756  HG3 PRO X  47      62.719  47.121  43.585  0.00  0.00            
ATOM    757  CB  PRO X  47      61.886  46.361  41.773  0.00  0.00            
ATOM    758  HB2 PRO X  47      60.841  46.418  41.470  0.00  0.00            
ATOM    759  HB3 PRO X  47      62.044  45.383  42.228  0.00  0.00            
ATOM    760  CA  PRO X  47      62.708  46.543  40.582  0.00  0.00            
ATOM    761  HA  PRO X  47      63.625  45.995  40.799  0.00  0.00            
ATOM    762  C   PRO X  47      62.001  45.967  39.340  0.00  0.00            
ATOM    763  O   PRO X  47      62.072  44.735  39.069  0.00  0.00            
ATOM    764  N   TRP X  48      61.211  46.839  38.621  0.00  0.00            
ATOM    765  H   TRP X  48      61.115  47.792  38.939  0.00  0.00            
ATOM    766  CA  TRP X  48      60.282  46.456  37.625  0.00  0.00            
ATOM    767  HA  TRP X  48      59.640  45.642  37.961  0.00  0.00            
ATOM    768  CB  TRP X  48      59.177  47.512  37.333  0.00  0.00            
ATOM    769  HB2 TRP X  48      58.524  47.178  36.527  0.00  0.00            
ATOM    770  HB3 TRP X  48      58.537  47.530  38.215  0.00  0.00            
ATOM    771  CG  TRP X  48      59.590  48.862  37.063  0.00  0.00            
ATOM    772  CD1 TRP X  48      60.074  49.232  35.902  0.00  0.00            
ATOM    773  HD1 TRP X  48      60.116  48.592  35.033  0.00  0.00            
ATOM    774  NE1 TRP X  48      60.354  50.578  35.976  0.00  0.00            
ATOM    775  HE1 TRP X  48      60.600  51.006  35.095  0.00  0.00            
ATOM    776  CE2 TRP X  48      60.260  51.096  37.205  0.00  0.00            
ATOM    777  CZ2 TRP X  48      60.538  52.338  37.718  0.00  0.00            
ATOM    778  HZ2 TRP X  48      60.902  53.136  37.088  0.00  0.00            
ATOM    779  CH2 TRP X  48      60.264  52.534  39.105  0.00  0.00            
ATOM    780  HH2 TRP X  48      60.235  53.543  39.489  0.00  0.00            
ATOM    781  CZ3 TRP X  48      59.926  51.462  39.909  0.00  0.00            
ATOM    782  HZ3 TRP X  48      59.835  51.607  40.975  0.00  0.00            
ATOM    783  CE3 TRP X  48      59.735  50.214  39.310  0.00  0.00            
ATOM    784  HE3 TRP X  48      59.302  49.467  39.959  0.00  0.00            
ATOM    785  CD2 TRP X  48      59.839  49.960  37.963  0.00  0.00            
ATOM    786  C   TRP X  48      61.037  46.061  36.335  0.00  0.00            
ATOM    787  O   TRP X  48      60.369  45.806  35.331  0.00  0.00            
ATOM    788  N   ILE X  49      62.388  46.057  36.311  0.00  0.00            
ATOM    789  H   ILE X  49      62.877  46.066  37.195  0.00  0.00            
ATOM    790  CA  ILE X  49      63.212  45.736  35.139  0.00  0.00            
ATOM    791  HA  ILE X  49      62.631  46.002  34.256  0.00  0.00            
ATOM    792  CB  ILE X  49      64.529  46.526  35.157  0.00  0.00            
ATOM    793  HB  ILE X  49      64.987  46.441  36.143  0.00  0.00            
ATOM    794  CG2 ILE X  49      65.569  45.980  34.132  0.00  0.00            
ATOM    795 HG21 ILE X  49      66.447  46.608  34.285  0.00  0.00            
ATOM    796 HG22 ILE X  49      65.947  44.974  34.315  0.00  0.00            
ATOM    797 HG23 ILE X  49      65.150  46.090  33.132  0.00  0.00            
ATOM    798  CG1 ILE X  49      64.285  48.054  34.941  0.00  0.00            
ATOM    799 HG12 ILE X  49      63.926  48.092  33.913  0.00  0.00            
ATOM    800 HG13 ILE X  49      63.629  48.425  35.728  0.00  0.00            
ATOM    801  CD1 ILE X  49      65.467  48.933  35.056  0.00  0.00            
ATOM    802 HD11 ILE X  49      65.218  49.993  35.002  0.00  0.00            
ATOM    803 HD12 ILE X  49      65.940  48.721  36.015  0.00  0.00            
ATOM    804 HD13 ILE X  49      66.221  48.613  34.337  0.00  0.00            
ATOM    805  C   ILE X  49      63.582  44.241  35.084  0.00  0.00            
ATOM    806  O   ILE X  49      64.120  43.631  36.035  0.00  0.00            
ATOM    807  N   LYS X  50      63.292  43.699  33.961  0.00  0.00            
ATOM    808  H   LYS X  50      62.918  44.254  33.205  0.00  0.00            
ATOM    809  CA  LYS X  50      63.614  42.319  33.577  0.00  0.00            
ATOM    810  HA  LYS X  50      63.592  41.623  34.415  0.00  0.00            
ATOM    811  CB  LYS X  50      62.532  41.763  32.607  0.00  0.00            
ATOM    812  HB2 LYS X  50      61.582  42.174  32.947  0.00  0.00            
ATOM    813  HB3 LYS X  50      62.750  42.185  31.626  0.00  0.00            
ATOM    814  CG  LYS X  50      62.316  40.286  32.582  0.00  0.00            
ATOM    815  HG2 LYS X  50      63.253  39.744  32.456  0.00  0.00            
ATOM    816  HG3 LYS X  50      61.947  40.041  33.578  0.00  0.00            
ATOM    817  CD  LYS X  50      61.236  39.807  31.547  0.00  0.00            
ATOM    818  HD2 LYS X  50      60.382  40.484  31.527  0.00  0.00            
ATOM    819  HD3 LYS X  50      61.446  39.861  30.479  0.00  0.00            
ATOM    820  CE  LYS X  50      60.776  38.374  31.906  0.00  0.00            
ATOM    821  HE2 LYS X  50      60.569  38.297  32.973  0.00  0.00            
ATOM    822  HE3 LYS X  50      59.859  38.173  31.353  0.00  0.00            
ATOM    823  NZ  LYS X  50      61.763  37.349  31.446  0.00  0.00            
ATOM    824  HZ1 LYS X  50      62.093  37.555  30.514  0.00  0.00            
ATOM    825  HZ2 LYS X  50      62.617  37.417  31.981  0.00  0.00            
ATOM    826  HZ3 LYS X  50      61.471  36.387  31.541  0.00  0.00            
ATOM    827  C   LYS X  50      65.049  42.178  32.936  0.00  0.00            
ATOM    828  O   LYS X  50      65.762  41.256  33.247  0.00  0.00            
ATOM    829  N   GLN X  51      65.478  43.034  32.068  0.00  0.00            
ATOM    830  H   GLN X  51      64.791  43.765  31.951  0.00  0.00            
ATOM    831  CA  GLN X  51      66.814  43.146  31.373  0.00  0.00            
ATOM    832  HA  GLN X  51      67.598  42.820  32.056  0.00  0.00            
ATOM    833  CB  GLN X  51      66.999  42.452  30.008  0.00  0.00            
ATOM    834  HB2 GLN X  51      66.265  42.773  29.270  0.00  0.00            
ATOM    835  HB3 GLN X  51      67.976  42.723  29.608  0.00  0.00            
ATOM    836  CG  GLN X  51      66.974  40.939  30.159  0.00  0.00            
ATOM    837  HG2 GLN X  51      67.969  40.599  30.447  0.00  0.00            
ATOM    838  HG3 GLN X  51      66.287  40.521  30.894  0.00  0.00            
ATOM    839  CD  GLN X  51      66.640  40.194  28.853  0.00  0.00            
ATOM    840  OE1 GLN X  51      65.585  40.413  28.298  0.00  0.00            
ATOM    841  NE2 GLN X  51      67.562  39.416  28.324  0.00  0.00            
ATOM    842 HE21 GLN X  51      67.356  38.856  27.509  0.00  0.00            
ATOM    843 HE22 GLN X  51      68.492  39.396  28.716  0.00  0.00            
ATOM    844  C   GLN X  51      67.149  44.590  31.095  0.00  0.00            
ATOM    845  O   GLN X  51      66.312  45.361  30.783  0.00  0.00            
ATOM    846  N   VAL X  52      68.457  44.974  31.197  0.00  0.00            
ATOM    847  H   VAL X  52      69.087  44.285  31.581  0.00  0.00            
ATOM    848  CA  VAL X  52      68.912  46.355  30.868  0.00  0.00            
ATOM    849  HA  VAL X  52      68.440  46.632  29.925  0.00  0.00            
ATOM    850  CB  VAL X  52      68.528  47.265  32.077  0.00  0.00            
ATOM    851  HB  VAL X  52      67.472  47.092  32.283  0.00  0.00            
ATOM    852  CG1 VAL X  52      69.358  46.968  33.301  0.00  0.00            
ATOM    853 HG11 VAL X  52      70.359  47.398  33.299  0.00  0.00            
ATOM    854 HG12 VAL X  52      68.779  47.471  34.075  0.00  0.00            
ATOM    855 HG13 VAL X  52      69.430  45.893  33.466  0.00  0.00            
ATOM    856  CG2 VAL X  52      68.569  48.783  31.876  0.00  0.00            
ATOM    857 HG21 VAL X  52      68.428  49.340  32.802  0.00  0.00            
ATOM    858 HG22 VAL X  52      69.575  49.029  31.537  0.00  0.00            
ATOM    859 HG23 VAL X  52      67.841  48.996  31.093  0.00  0.00            
ATOM    860  C   VAL X  52      70.424  46.332  30.553  0.00  0.00            
ATOM    861  O   VAL X  52      71.245  45.561  31.177  0.00  0.00            
ATOM    862  N   SER X  53      70.809  47.024  29.424  0.00  0.00            
ATOM    863  H   SER X  53      70.063  47.469  28.909  0.00  0.00            
ATOM    864  CA  SER X  53      72.125  47.099  28.760  0.00  0.00            
ATOM    865  HA  SER X  53      72.903  46.910  29.499  0.00  0.00            
ATOM    866  CB  SER X  53      72.366  46.033  27.711  0.00  0.00            
ATOM    867  HB2 SER X  53      73.236  46.163  27.067  0.00  0.00            
ATOM    868  HB3 SER X  53      72.446  45.094  28.258  0.00  0.00            
ATOM    869  OG  SER X  53      71.194  45.749  26.874  0.00  0.00            
ATOM    870  HG  SER X  53      71.266  44.810  26.688  0.00  0.00            
ATOM    871  C   SER X  53      72.428  48.462  28.163  0.00  0.00            
ATOM    872  O   SER X  53      71.482  49.103  27.636  0.00  0.00            
ATOM    873  N   VAL X  54      73.651  49.021  28.251  0.00  0.00            
ATOM    874  H   VAL X  54      74.412  48.473  28.628  0.00  0.00            
ATOM    875  CA  VAL X  54      73.958  50.487  27.950  0.00  0.00            
ATOM    876  HA  VAL X  54      73.046  51.003  27.651  0.00  0.00            
ATOM    877  CB  VAL X  54      74.297  51.221  29.300  0.00  0.00            
ATOM    878  HB  VAL X  54      75.111  50.727  29.829  0.00  0.00            
ATOM    879  CG1 VAL X  54      74.729  52.684  28.959  0.00  0.00            
ATOM    880 HG11 VAL X  54      75.621  52.503  28.360  0.00  0.00            
ATOM    881 HG12 VAL X  54      74.047  53.128  28.234  0.00  0.00            
ATOM    882 HG13 VAL X  54      74.944  53.275  29.849  0.00  0.00            
ATOM    883  CG2 VAL X  54      73.007  51.140  30.179  0.00  0.00            
ATOM    884 HG21 VAL X  54      73.003  51.925  30.935  0.00  0.00            
ATOM    885 HG22 VAL X  54      72.158  51.318  29.518  0.00  0.00            
ATOM    886 HG23 VAL X  54      73.008  50.161  30.657  0.00  0.00            
ATOM    887  C   VAL X  54      75.119  50.565  26.912  0.00  0.00            
ATOM    888  O   VAL X  54      76.187  49.948  27.240  0.00  0.00            
ATOM    889  N   ARG X  55      75.027  51.387  25.836  0.00  0.00            
ATOM    890  H   ARG X  55      74.136  51.853  25.736  0.00  0.00            
ATOM    891  CA  ARG X  55      76.099  51.685  24.852  0.00  0.00            
ATOM    892  HA  ARG X  55      77.012  51.581  25.438  0.00  0.00            
ATOM    893  CB  ARG X  55      76.093  50.666  23.713  0.00  0.00            
ATOM    894  HB2 ARG X  55      76.909  50.941  23.044  0.00  0.00            
ATOM    895  HB3 ARG X  55      76.359  49.664  24.050  0.00  0.00            
ATOM    896  CG  ARG X  55      74.838  50.601  22.846  0.00  0.00            
ATOM    897  HG2 ARG X  55      73.984  50.392  23.491  0.00  0.00            
ATOM    898  HG3 ARG X  55      74.739  51.631  22.504  0.00  0.00            
ATOM    899  CD  ARG X  55      74.954  49.474  21.749  0.00  0.00            
ATOM    900  HD2 ARG X  55      74.158  49.753  21.058  0.00  0.00            
ATOM    901  HD3 ARG X  55      75.886  49.459  21.184  0.00  0.00            
ATOM    902  NE  ARG X  55      74.672  48.044  22.180  0.00  0.00            
ATOM    903  HE  ARG X  55      74.867  47.790  23.138  0.00  0.00            
ATOM    904  CZ  ARG X  55      74.488  46.945  21.433  0.00  0.00            
ATOM    905  NH1 ARG X  55      74.249  47.037  20.157  0.00  0.00            
ATOM    906 HH11 ARG X  55      74.191  47.971  19.777  0.00  0.00            
ATOM    907 HH12 ARG X  55      74.224  46.195  19.600  0.00  0.00            
ATOM    908  NH2 ARG X  55      74.430  45.734  21.963  0.00  0.00            
ATOM    909 HH21 ARG X  55      74.893  45.639  22.856  0.00  0.00            
ATOM    910 HH22 ARG X  55      74.178  44.923  21.417  0.00  0.00            
ATOM    911  C   ARG X  55      76.082  53.154  24.341  0.00  0.00            
ATOM    912  O   ARG X  55      75.060  53.742  24.172  0.00  0.00            
ATOM    913  N   LYS X  56      77.256  53.729  24.126  0.00  0.00            
ATOM    914  H   LYS X  56      78.111  53.220  24.299  0.00  0.00            
ATOM    915  CA  LYS X  56      77.446  55.086  23.441  0.00  0.00            
ATOM    916  HA  LYS X  56      76.737  55.814  23.834  0.00  0.00            
ATOM    917  CB  LYS X  56      78.810  55.645  23.726  0.00  0.00            
ATOM    918  HB2 LYS X  56      79.607  54.974  23.404  0.00  0.00            
ATOM    919  HB3 LYS X  56      78.999  56.584  23.205  0.00  0.00            
ATOM    920  CG  LYS X  56      79.007  55.861  25.274  0.00  0.00            
ATOM    921  HG2 LYS X  56      78.207  56.578  25.463  0.00  0.00            
ATOM    922  HG3 LYS X  56      78.848  54.921  25.803  0.00  0.00            
ATOM    923  CD  LYS X  56      80.374  56.496  25.620  0.00  0.00            
ATOM    924  HD2 LYS X  56      80.398  56.772  26.674  0.00  0.00            
ATOM    925  HD3 LYS X  56      81.162  55.743  25.587  0.00  0.00            
ATOM    926  CE  LYS X  56      80.738  57.696  24.878  0.00  0.00            
ATOM    927  HE2 LYS X  56      80.851  57.483  23.815  0.00  0.00            
ATOM    928  HE3 LYS X  56      79.906  58.396  24.804  0.00  0.00            
ATOM    929  NZ  LYS X  56      81.839  58.504  25.554  0.00  0.00            
ATOM    930  HZ1 LYS X  56      81.467  59.051  26.317  0.00  0.00            
ATOM    931  HZ2 LYS X  56      82.549  57.847  25.847  0.00  0.00            
ATOM    932  HZ3 LYS X  56      82.252  59.094  24.846  0.00  0.00            
ATOM    933  C   LYS X  56      77.247  54.984  21.931  0.00  0.00            
ATOM    934  O   LYS X  56      77.634  53.995  21.297  0.00  0.00            
ATOM    935  N   GLN X  57      76.710  56.027  21.329  0.00  0.00            
ATOM    936  H   GLN X  57      76.506  56.867  21.851  0.00  0.00            
ATOM    937  CA  GLN X  57      76.491  55.996  19.893  0.00  0.00            
ATOM    938  HA  GLN X  57      77.196  55.386  19.327  0.00  0.00            
ATOM    939  CB  GLN X  57      75.110  55.335  19.700  0.00  0.00            
ATOM    940  HB2 GLN X  57      74.926  55.183  18.636  0.00  0.00            
ATOM    941  HB3 GLN X  57      75.186  54.316  20.079  0.00  0.00            
ATOM    942  CG  GLN X  57      73.848  55.903  20.367  0.00  0.00            
ATOM    943  HG2 GLN X  57      74.130  55.932  21.419  0.00  0.00            
ATOM    944  HG3 GLN X  57      73.694  56.903  19.962  0.00  0.00            
ATOM    945  CD  GLN X  57      72.582  55.098  20.114  0.00  0.00            
ATOM    946  OE1 GLN X  57      72.573  53.946  19.731  0.00  0.00            
ATOM    947  NE2 GLN X  57      71.427  55.662  20.393  0.00  0.00            
ATOM    948 HE21 GLN X  57      70.611  55.122  20.144  0.00  0.00            
ATOM    949 HE22 GLN X  57      71.308  56.660  20.492  0.00  0.00            
ATOM    950  C   GLN X  57      76.532  57.383  19.263  0.00  0.00            
ATOM    951  O   GLN X  57      76.268  58.361  19.942  0.00  0.00            
ATOM    952  N   TRP X  58      76.754  57.453  17.951  0.00  0.00            
ATOM    953  H   TRP X  58      76.623  56.624  17.389  0.00  0.00            
ATOM    954  CA  TRP X  58      76.934  58.726  17.269  0.00  0.00            
ATOM    955  HA  TRP X  58      77.619  59.291  17.902  0.00  0.00            
ATOM    956  CB  TRP X  58      77.475  58.485  15.830  0.00  0.00            
ATOM    957  HB2 TRP X  58      78.210  57.682  15.892  0.00  0.00            
ATOM    958  HB3 TRP X  58      76.689  58.155  15.151  0.00  0.00            
ATOM    959  CG  TRP X  58      78.190  59.529  15.033  0.00  0.00            
ATOM    960  CD1 TRP X  58      79.533  59.769  15.052  0.00  0.00            
ATOM    961  HD1 TRP X  58      80.221  59.227  15.684  0.00  0.00            
ATOM    962  NE1 TRP X  58      79.887  60.891  14.275  0.00  0.00            
ATOM    963  HE1 TRP X  58      80.837  61.207  14.141  0.00  0.00            
ATOM    964  CE2 TRP X  58      78.748  61.444  13.737  0.00  0.00            
ATOM    965  CZ2 TRP X  58      78.620  62.540  12.896  0.00  0.00            
ATOM    966  HZ2 TRP X  58      79.475  63.164  12.682  0.00  0.00            
ATOM    967  CH2 TRP X  58      77.385  62.727  12.214  0.00  0.00            
ATOM    968  HH2 TRP X  58      77.232  63.550  11.532  0.00  0.00            
ATOM    969  CZ3 TRP X  58      76.353  61.928  12.623  0.00  0.00            
ATOM    970  HZ3 TRP X  58      75.375  62.017  12.173  0.00  0.00            
ATOM    971  CE3 TRP X  58      76.484  60.922  13.597  0.00  0.00            
ATOM    972  HE3 TRP X  58      75.613  60.346  13.873  0.00  0.00            
ATOM    973  CD2 TRP X  58      77.728  60.595  14.195  0.00  0.00            
ATOM    974  C   TRP X  58      75.629  59.574  17.087  0.00  0.00            
ATOM    975  O   TRP X  58      74.533  58.956  17.046  0.00  0.00            
ATOM    976  N   PRO X  59      75.747  60.902  17.067  0.00  0.00            
ATOM    977  CD  PRO X  59      74.554  61.718  16.755  0.00  0.00            
ATOM    978  HD2 PRO X  59      73.930  61.899  17.630  0.00  0.00            
ATOM    979  HD3 PRO X  59      73.927  61.302  15.966  0.00  0.00            
ATOM    980  CG  PRO X  59      75.077  63.051  16.217  0.00  0.00            
ATOM    981  HG2 PRO X  59      74.336  63.813  16.458  0.00  0.00            
ATOM    982  HG3 PRO X  59      75.320  63.034  15.154  0.00  0.00            
ATOM    983  CB  PRO X  59      76.406  63.208  17.062  0.00  0.00            
ATOM    984  HB2 PRO X  59      76.094  63.767  17.944  0.00  0.00            
ATOM    985  HB3 PRO X  59      77.167  63.762  16.513  0.00  0.00            
ATOM    986  CA  PRO X  59      76.900  61.758  17.352  0.00  0.00            
ATOM    987  HA  PRO X  59      77.691  61.370  16.710  0.00  0.00            
ATOM    988  C   PRO X  59      77.484  61.851  18.754  0.00  0.00            
ATOM    989  O   PRO X  59      78.656  61.921  19.088  0.00  0.00            
ATOM    990  N   ASP X  60      76.592  61.777  19.716  0.00  0.00            
ATOM    991  H   ASP X  60      75.663  61.776  19.320  0.00  0.00            
ATOM    992  CA  ASP X  60      76.785  62.197  21.124  0.00  0.00            
ATOM    993  HA  ASP X  60      77.752  61.784  21.409  0.00  0.00            
ATOM    994  CB  ASP X  60      76.779  63.751  21.179  0.00  0.00            
ATOM    995  HB2 ASP X  60      77.576  64.090  20.517  0.00  0.00            
ATOM    996  HB3 ASP X  60      75.798  64.151  20.922  0.00  0.00            
ATOM    997  CG  ASP X  60      77.351  64.256  22.458  0.00  0.00            
ATOM    998  OD1 ASP X  60      77.143  65.421  22.793  0.00  0.00            
ATOM    999  OD2 ASP X  60      78.156  63.607  23.205  0.00  0.00            
ATOM   1000  C   ASP X  60      75.671  61.552  22.077  0.00  0.00            
ATOM   1001  O   ASP X  60      75.120  62.277  22.892  0.00  0.00            
ATOM   1002  N   GLU X  61      75.260  60.284  21.811  0.00  0.00            
ATOM   1003  H   GLU X  61      75.542  59.803  20.969  0.00  0.00            
ATOM   1004  CA  GLU X  61      74.133  59.710  22.565  0.00  0.00            
ATOM   1005  HA  GLU X  61      73.688  60.417  23.265  0.00  0.00            
ATOM   1006  CB  GLU X  61      73.065  59.294  21.622  0.00  0.00            
ATOM   1007  HB2 GLU X  61      73.568  58.889  20.744  0.00  0.00            
ATOM   1008  HB3 GLU X  61      72.477  58.555  22.165  0.00  0.00            
ATOM   1009  CG  GLU X  61      72.043  60.347  21.152  0.00  0.00            
ATOM   1010  HG2 GLU X  61      71.591  60.633  22.102  0.00  0.00            
ATOM   1011  HG3 GLU X  61      72.591  61.171  20.695  0.00  0.00            
ATOM   1012  CD  GLU X  61      70.990  59.801  20.190  0.00  0.00            
ATOM   1013  OE1 GLU X  61      70.021  60.536  19.770  0.00  0.00            
ATOM   1014  OE2 GLU X  61      70.938  58.566  19.903  0.00  0.00            
ATOM   1015  C   GLU X  61      74.577  58.474  23.414  0.00  0.00            
ATOM   1016  O   GLU X  61      75.331  57.715  22.919  0.00  0.00            
ATOM   1017  N   LEU X  62      74.092  58.314  24.640  0.00  0.00            
ATOM   1018  H   LEU X  62      73.292  58.897  24.844  0.00  0.00            
ATOM   1019  CA  LEU X  62      74.282  57.203  25.561  0.00  0.00            
ATOM   1020  HA  LEU X  62      75.110  56.547  25.292  0.00  0.00            
ATOM   1021  CB  LEU X  62      74.713  57.773  26.917  0.00  0.00            
ATOM   1022  HB2 LEU X  62      75.547  58.466  26.805  0.00  0.00            
ATOM   1023  HB3 LEU X  62      73.916  58.482  27.141  0.00  0.00            
ATOM   1024  CG  LEU X  62      74.921  56.698  28.102  0.00  0.00            
ATOM   1025  HG  LEU X  62      73.930  56.370  28.417  0.00  0.00            
ATOM   1026  CD1 LEU X  62      75.839  55.610  27.660  0.00  0.00            
ATOM   1027 HD11 LEU X  62      76.105  55.210  28.638  0.00  0.00            
ATOM   1028 HD12 LEU X  62      75.378  54.822  27.064  0.00  0.00            
ATOM   1029 HD13 LEU X  62      76.752  55.991  27.203  0.00  0.00            
ATOM   1030  CD2 LEU X  62      75.593  57.541  29.192  0.00  0.00            
ATOM   1031 HD21 LEU X  62      76.604  57.877  28.963  0.00  0.00            
ATOM   1032 HD22 LEU X  62      75.077  58.488  29.351  0.00  0.00            
ATOM   1033 HD23 LEU X  62      75.547  56.959  30.112  0.00  0.00            
ATOM   1034  C   LEU X  62      72.912  56.483  25.641  0.00  0.00            
ATOM   1035  O   LEU X  62      72.002  56.926  26.291  0.00  0.00            
ATOM   1036  N   LYS X  63      72.772  55.368  24.934  0.00  0.00            
ATOM   1037  H   LYS X  63      73.569  54.958  24.468  0.00  0.00            
ATOM   1038  CA  LYS X  63      71.539  54.571  24.801  0.00  0.00            
ATOM   1039  HA  LYS X  63      70.656  55.209  24.768  0.00  0.00            
ATOM   1040  CB  LYS X  63      71.614  53.753  23.524  0.00  0.00            
ATOM   1041  HB2 LYS X  63      71.794  54.352  22.631  0.00  0.00            
ATOM   1042  HB3 LYS X  63      72.543  53.206  23.686  0.00  0.00            
ATOM   1043  CG  LYS X  63      70.480  52.853  23.155  0.00  0.00            
ATOM   1044  HG2 LYS X  63      70.255  52.279  24.054  0.00  0.00            
ATOM   1045  HG3 LYS X  63      69.752  53.633  22.931  0.00  0.00            
ATOM   1046  CD  LYS X  63      70.583  51.902  21.913  0.00  0.00            
ATOM   1047  HD2 LYS X  63      70.555  52.445  20.969  0.00  0.00            
ATOM   1048  HD3 LYS X  63      71.475  51.275  21.911  0.00  0.00            
ATOM   1049  CE  LYS X  63      69.353  51.053  21.752  0.00  0.00            
ATOM   1050  HE2 LYS X  63      69.164  50.649  22.747  0.00  0.00            
ATOM   1051  HE3 LYS X  63      68.417  51.491  21.405  0.00  0.00            
ATOM   1052  NZ  LYS X  63      69.719  49.876  20.918  0.00  0.00            
ATOM   1053  HZ1 LYS X  63      70.011  50.192  20.004  0.00  0.00            
ATOM   1054  HZ2 LYS X  63      70.403  49.271  21.349  0.00  0.00            
ATOM   1055  HZ3 LYS X  63      68.881  49.384  20.644  0.00  0.00            
ATOM   1056  C   LYS X  63      71.351  53.596  26.014  0.00  0.00            
ATOM   1057  O   LYS X  63      72.278  53.120  26.682  0.00  0.00            
ATOM   1058  N   ILE X  64      70.079  53.317  26.326  0.00  0.00            
ATOM   1059  H   ILE X  64      69.378  53.859  25.842  0.00  0.00            
ATOM   1060  CA  ILE X  64      69.625  52.300  27.299  0.00  0.00            
ATOM   1061  HA  ILE X  64      70.494  51.704  27.578  0.00  0.00            
ATOM   1062  CB  ILE X  64      69.123  53.019  28.579  0.00  0.00            
ATOM   1063  HB  ILE X  64      68.242  53.558  28.232  0.00  0.00            
ATOM   1064  CG2 ILE X  64      68.840  51.872  29.584  0.00  0.00            
ATOM   1065 HG21 ILE X  64      69.763  51.304  29.705  0.00  0.00            
ATOM   1066 HG22 ILE X  64      68.559  52.283  30.554  0.00  0.00            
ATOM   1067 HG23 ILE X  64      68.053  51.184  29.276  0.00  0.00            
ATOM   1068  CG1 ILE X  64      70.133  54.030  29.164  0.00  0.00            
ATOM   1069 HG12 ILE X  64      69.764  54.194  30.177  0.00  0.00            
ATOM   1070 HG13 ILE X  64      71.146  53.626  29.173  0.00  0.00            
ATOM   1071  CD1 ILE X  64      70.166  55.493  28.619  0.00  0.00            
ATOM   1072 HD11 ILE X  64      69.157  55.906  28.626  0.00  0.00            
ATOM   1073 HD12 ILE X  64      70.868  56.086  29.206  0.00  0.00            
ATOM   1074 HD13 ILE X  64      70.562  55.405  27.608  0.00  0.00            
ATOM   1075  C   ILE X  64      68.613  51.404  26.623  0.00  0.00            
ATOM   1076  O   ILE X  64      67.454  51.736  26.602  0.00  0.00            
ATOM   1077  N   HIP X  65      68.985  50.206  26.217  0.00  0.00            
ATOM   1078  H   HIP X  65      69.920  49.906  26.454  0.00  0.00            
ATOM   1079  CA  HIP X  65      68.058  49.150  25.962  0.00  0.00            
ATOM   1080  HA  HIP X  65      67.200  49.601  25.465  0.00  0.00            
ATOM   1081  CB  HIP X  65      68.666  47.902  25.275  0.00  0.00            
ATOM   1082  HB2 HIP X  65      68.971  48.097  24.247  0.00  0.00            
ATOM   1083  HB3 HIP X  65      69.554  47.630  25.846  0.00  0.00            
ATOM   1084  CG  HIP X  65      67.790  46.665  25.190  0.00  0.00            
ATOM   1085  ND1 HIP X  65      66.695  46.594  24.395  0.00  0.00            
ATOM   1086  HD1 HIP X  65      66.443  47.300  23.718  0.00  0.00            
ATOM   1087  CE1 HIP X  65      66.111  45.403  24.580  0.00  0.00            
ATOM   1088  HE1 HIP X  65      65.309  45.096  23.925  0.00  0.00            
ATOM   1089  NE2 HIP X  65      66.920  44.720  25.420  0.00  0.00            
ATOM   1090  HE2 HIP X  65      66.735  43.758  25.667  0.00  0.00            
ATOM   1091  CD2 HIP X  65      67.952  45.486  25.873  0.00  0.00            
ATOM   1092  HD2 HIP X  65      68.737  45.310  26.593  0.00  0.00            
ATOM   1093  C   HIP X  65      67.508  48.611  27.255  0.00  0.00            
ATOM   1094  O   HIP X  65      68.162  48.423  28.270  0.00  0.00            
ATOM   1095  N   LEU X  66      66.186  48.492  27.287  0.00  0.00            
ATOM   1096  H   LEU X  66      65.624  48.778  26.499  0.00  0.00            
ATOM   1097  CA  LEU X  66      65.474  48.032  28.475  0.00  0.00            
ATOM   1098  HA  LEU X  66      66.176  47.397  29.015  0.00  0.00            
ATOM   1099  CB  LEU X  66      65.196  49.246  29.391  0.00  0.00            
ATOM   1100  HB2 LEU X  66      66.145  49.644  29.749  0.00  0.00            
ATOM   1101  HB3 LEU X  66      64.806  50.056  28.774  0.00  0.00            
ATOM   1102  CG  LEU X  66      64.197  49.061  30.624  0.00  0.00            
ATOM   1103  HG  LEU X  66      64.216  48.040  31.004  0.00  0.00            
ATOM   1104  CD1 LEU X  66      64.861  49.899  31.739  0.00  0.00            
ATOM   1105 HD11 LEU X  66      64.222  50.110  32.596  0.00  0.00            
ATOM   1106 HD12 LEU X  66      65.690  49.267  32.057  0.00  0.00            
ATOM   1107 HD13 LEU X  66      65.205  50.859  31.355  0.00  0.00            
ATOM   1108  CD2 LEU X  66      62.768  49.606  30.442  0.00  0.00            
ATOM   1109 HD21 LEU X  66      62.825  50.522  29.856  0.00  0.00            
ATOM   1110 HD22 LEU X  66      62.165  48.854  29.934  0.00  0.00            
ATOM   1111 HD23 LEU X  66      62.337  49.820  31.420  0.00  0.00            
ATOM   1112  C   LEU X  66      64.266  47.174  28.152  0.00  0.00            
ATOM   1113  O   LEU X  66      63.661  47.343  27.071  0.00  0.00            
ATOM   1114  N   VAL X  67      63.877  46.328  29.152  0.00  0.00            
ATOM   1115  H   VAL X  67      64.585  46.320  29.873  0.00  0.00            
ATOM   1116  CA  VAL X  67      62.789  45.263  29.216  0.00  0.00            
ATOM   1117  HA  VAL X  67      62.073  45.603  28.467  0.00  0.00            
ATOM   1118  CB  VAL X  67      63.309  43.842  28.941  0.00  0.00            
ATOM   1119  HB  VAL X  67      63.842  43.661  29.874  0.00  0.00            
ATOM   1120  CG1 VAL X  67      62.052  42.974  28.685  0.00  0.00            
ATOM   1121 HG11 VAL X  67      62.341  41.967  28.386  0.00  0.00            
ATOM   1122 HG12 VAL X  67      61.338  42.993  29.508  0.00  0.00            
ATOM   1123 HG13 VAL X  67      61.544  43.428  27.834  0.00  0.00            
ATOM   1124  CG2 VAL X  67      64.156  43.703  27.688  0.00  0.00            
ATOM   1125 HG21 VAL X  67      63.708  44.233  26.847  0.00  0.00            
ATOM   1126 HG22 VAL X  67      65.054  44.302  27.837  0.00  0.00            
ATOM   1127 HG23 VAL X  67      64.225  42.678  27.321  0.00  0.00            
ATOM   1128  C   VAL X  67      62.217  45.354  30.623  0.00  0.00            
ATOM   1129  O   VAL X  67      62.917  45.164  31.607  0.00  0.00            
ATOM   1130  N   GLU X  68      60.877  45.381  30.762  0.00  0.00            
ATOM   1131  H   GLU X  68      60.384  45.521  29.891  0.00  0.00            
ATOM   1132  CA  GLU X  68      60.129  45.432  32.011  0.00  0.00            
ATOM   1133  HA  GLU X  68      60.819  45.824  32.759  0.00  0.00            
ATOM   1134  CB  GLU X  68      59.002  46.490  32.038  0.00  0.00            
ATOM   1135  HB2 GLU X  68      58.272  46.192  31.285  0.00  0.00            
ATOM   1136  HB3 GLU X  68      58.414  46.427  32.954  0.00  0.00            
ATOM   1137  CG  GLU X  68      59.561  47.890  31.754  0.00  0.00            
ATOM   1138  HG2 GLU X  68      60.307  48.079  32.526  0.00  0.00            
ATOM   1139  HG3 GLU X  68      60.051  47.905  30.780  0.00  0.00            
ATOM   1140  CD  GLU X  68      58.456  48.971  31.734  0.00  0.00            
ATOM   1141  OE1 GLU X  68      57.301  48.703  31.386  0.00  0.00            
ATOM   1142  OE2 GLU X  68      58.810  50.114  32.036  0.00  0.00            
ATOM   1143  C   GLU X  68      59.596  44.043  32.454  0.00  0.00            
ATOM   1144  O   GLU X  68      59.530  43.138  31.652  0.00  0.00            
ATOM   1145  N   TYR X  69      59.209  43.850  33.742  0.00  0.00            
ATOM   1146  H   TYR X  69      59.400  44.553  34.441  0.00  0.00            
ATOM   1147  CA  TYR X  69      58.289  42.723  33.989  0.00  0.00            
ATOM   1148  HA  TYR X  69      58.621  41.844  33.436  0.00  0.00            
ATOM   1149  CB  TYR X  69      58.313  42.353  35.467  0.00  0.00            
ATOM   1150  HB2 TYR X  69      58.303  43.202  36.150  0.00  0.00            
ATOM   1151  HB3 TYR X  69      57.349  41.890  35.680  0.00  0.00            
ATOM   1152  CG  TYR X  69      59.341  41.321  35.993  0.00  0.00            
ATOM   1153  CD1 TYR X  69      60.402  41.687  36.811  0.00  0.00            
ATOM   1154  HD1 TYR X  69      60.458  42.686  37.219  0.00  0.00            
ATOM   1155  CE1 TYR X  69      61.336  40.715  37.242  0.00  0.00            
ATOM   1156  HE1 TYR X  69      62.169  40.918  37.898  0.00  0.00            
ATOM   1157  CZ  TYR X  69      61.317  39.458  36.524  0.00  0.00            
ATOM   1158  OH  TYR X  69      62.244  38.535  36.904  0.00  0.00            
ATOM   1159  HH  TYR X  69      62.995  38.991  37.291  0.00  0.00            
ATOM   1160  CE2 TYR X  69      60.232  39.066  35.693  0.00  0.00            
ATOM   1161  HE2 TYR X  69      60.066  38.036  35.414  0.00  0.00            
ATOM   1162  CD2 TYR X  69      59.224  40.027  35.482  0.00  0.00            
ATOM   1163  HD2 TYR X  69      58.321  39.802  34.933  0.00  0.00            
ATOM   1164  C   TYR X  69      56.856  42.996  33.566  0.00  0.00            
ATOM   1165  O   TYR X  69      56.364  44.128  33.423  0.00  0.00            
ATOM   1166  N   VAL X  70      56.136  41.901  33.342  0.00  0.00            
ATOM   1167  H   VAL X  70      56.523  40.969  33.388  0.00  0.00            
ATOM   1168  CA  VAL X  70      54.642  41.888  33.308  0.00  0.00            
ATOM   1169  HA  VAL X  70      54.214  42.890  33.314  0.00  0.00            
ATOM   1170  CB  VAL X  70      54.155  41.276  31.976  0.00  0.00            
ATOM   1171  HB  VAL X  70      54.604  40.298  31.806  0.00  0.00            
ATOM   1172  CG1 VAL X  70      52.583  41.313  31.956  0.00  0.00            
ATOM   1173 HG11 VAL X  70      52.235  41.055  30.955  0.00  0.00            
ATOM   1174 HG12 VAL X  70      52.181  40.591  32.666  0.00  0.00            
ATOM   1175 HG13 VAL X  70      52.139  42.298  32.101  0.00  0.00            
ATOM   1176  CG2 VAL X  70      54.563  42.157  30.818  0.00  0.00            
ATOM   1177 HG21 VAL X  70      53.919  41.975  29.957  0.00  0.00            
ATOM   1178 HG22 VAL X  70      54.346  43.126  31.267  0.00  0.00            
ATOM   1179 HG23 VAL X  70      55.577  41.886  30.523  0.00  0.00            
ATOM   1180  C   VAL X  70      54.032  41.126  34.534  0.00  0.00            
ATOM   1181  O   VAL X  70      54.431  39.992  34.770  0.00  0.00            
ATOM   1182  N   PRO X  71      53.003  41.676  35.292  0.00  0.00            
ATOM   1183  CD  PRO X  71      52.563  43.099  35.159  0.00  0.00            
ATOM   1184  HD2 PRO X  71      52.062  43.347  34.224  0.00  0.00            
ATOM   1185  HD3 PRO X  71      53.467  43.700  35.257  0.00  0.00            
ATOM   1186  CG  PRO X  71      51.478  43.311  36.253  0.00  0.00            
ATOM   1187  HG2 PRO X  71      50.453  43.244  35.888  0.00  0.00            
ATOM   1188  HG3 PRO X  71      51.633  44.277  36.734  0.00  0.00            
ATOM   1189  CB  PRO X  71      51.805  42.226  37.248  0.00  0.00            
ATOM   1190  HB2 PRO X  71      50.893  41.940  37.771  0.00  0.00            
ATOM   1191  HB3 PRO X  71      52.544  42.592  37.960  0.00  0.00            
ATOM   1192  CA  PRO X  71      52.368  41.024  36.441  0.00  0.00            
ATOM   1193  HA  PRO X  71      53.132  40.530  37.042  0.00  0.00            
ATOM   1194  C   PRO X  71      51.268  40.121  35.905  0.00  0.00            
ATOM   1195  O   PRO X  71      50.613  40.372  34.870  0.00  0.00            
ATOM   1196  N   ILE X  72      51.069  39.043  36.651  0.00  0.00            
ATOM   1197  H   ILE X  72      51.700  38.829  37.411  0.00  0.00            
ATOM   1198  CA  ILE X  72      49.790  38.275  36.686  0.00  0.00            
ATOM   1199  HA  ILE X  72      49.165  38.388  35.800  0.00  0.00            
ATOM   1200  CB  ILE X  72      50.247  36.784  36.676  0.00  0.00            
ATOM   1201  HB  ILE X  72      50.940  36.743  35.836  0.00  0.00            
ATOM   1202  CG2 ILE X  72      51.031  36.186  37.864  0.00  0.00            
ATOM   1203 HG21 ILE X  72      51.464  35.195  37.729  0.00  0.00            
ATOM   1204 HG22 ILE X  72      51.936  36.791  37.916  0.00  0.00            
ATOM   1205 HG23 ILE X  72      50.476  36.213  38.802  0.00  0.00            
ATOM   1206  CG1 ILE X  72      49.093  35.888  36.354  0.00  0.00            
ATOM   1207 HG12 ILE X  72      48.356  35.813  37.154  0.00  0.00            
ATOM   1208 HG13 ILE X  72      48.498  36.412  35.606  0.00  0.00            
ATOM   1209  CD1 ILE X  72      49.445  34.572  35.707  0.00  0.00            
ATOM   1210 HD11 ILE X  72      50.354  34.701  35.119  0.00  0.00            
ATOM   1211 HD12 ILE X  72      49.698  33.851  36.485  0.00  0.00            
ATOM   1212 HD13 ILE X  72      48.609  34.132  35.164  0.00  0.00            
ATOM   1213  C   ILE X  72      48.858  38.541  37.847  0.00  0.00            
ATOM   1214  O   ILE X  72      47.653  38.386  37.719  0.00  0.00            
ATOM   1215  N   ALA X  73      49.385  39.084  38.990  0.00  0.00            
ATOM   1216  H   ALA X  73      50.368  39.303  39.062  0.00  0.00            
ATOM   1217  CA  ALA X  73      48.549  39.468  40.142  0.00  0.00            
ATOM   1218  HA  ALA X  73      47.546  39.700  39.783  0.00  0.00            
ATOM   1219  CB  ALA X  73      48.228  38.233  41.023  0.00  0.00            
ATOM   1220  HB1 ALA X  73      47.722  37.512  40.381  0.00  0.00            
ATOM   1221  HB2 ALA X  73      49.194  37.880  41.385  0.00  0.00            
ATOM   1222  HB3 ALA X  73      47.721  38.444  41.964  0.00  0.00            
ATOM   1223  C   ALA X  73      49.195  40.579  40.966  0.00  0.00            
ATOM   1224  O   ALA X  73      50.377  40.798  40.801  0.00  0.00            
ATOM   1225  N   ARG X  74      48.482  41.203  41.859  0.00  0.00            
ATOM   1226  H   ARG X  74      47.486  41.039  41.807  0.00  0.00            
ATOM   1227  CA  ARG X  74      49.125  41.797  43.048  0.00  0.00            
ATOM   1228  HA  ARG X  74      50.008  42.408  42.860  0.00  0.00            
ATOM   1229  CB  ARG X  74      48.243  42.874  43.711  0.00  0.00            
ATOM   1230  HB2 ARG X  74      47.459  42.428  44.322  0.00  0.00            
ATOM   1231  HB3 ARG X  74      48.910  43.263  44.481  0.00  0.00            
ATOM   1232  CG  ARG X  74      47.546  43.887  42.827  0.00  0.00            
ATOM   1233  HG2 ARG X  74      48.391  44.124  42.181  0.00  0.00            
ATOM   1234  HG3 ARG X  74      46.798  43.352  42.243  0.00  0.00            
ATOM   1235  CD  ARG X  74      46.965  45.125  43.506  0.00  0.00            
ATOM   1236  HD2 ARG X  74      46.061  44.772  44.002  0.00  0.00            
ATOM   1237  HD3 ARG X  74      47.632  45.469  44.296  0.00  0.00            
ATOM   1238  NE  ARG X  74      46.673  46.117  42.494  0.00  0.00            
ATOM   1239  HE  ARG X  74      45.693  46.151  42.252  0.00  0.00            
ATOM   1240  CZ  ARG X  74      47.457  46.928  41.816  0.00  0.00            
ATOM   1241  NH1 ARG X  74      48.726  46.975  41.952  0.00  0.00            
ATOM   1242 HH11 ARG X  74      49.085  46.326  42.637  0.00  0.00            
ATOM   1243 HH12 ARG X  74      49.199  47.715  41.453  0.00  0.00            
ATOM   1244  NH2 ARG X  74      46.892  47.667  40.894  0.00  0.00            
ATOM   1245 HH21 ARG X  74      45.888  47.575  40.833  0.00  0.00            
ATOM   1246 HH22 ARG X  74      47.337  48.469  40.472  0.00  0.00            
ATOM   1247  C   ARG X  74      49.548  40.751  44.064  0.00  0.00            
ATOM   1248  O   ARG X  74      49.034  39.645  44.072  0.00  0.00            
ATOM   1249  N   TRP X  75      50.478  41.147  44.925  0.00  0.00            
ATOM   1250  H   TRP X  75      50.650  42.137  45.028  0.00  0.00            
ATOM   1251  CA  TRP X  75      51.190  40.349  45.865  0.00  0.00            
ATOM   1252  HA  TRP X  75      50.616  39.459  46.122  0.00  0.00            
ATOM   1253  CB  TRP X  75      52.505  39.807  45.259  0.00  0.00            
ATOM   1254  HB2 TRP X  75      52.236  39.264  44.353  0.00  0.00            
ATOM   1255  HB3 TRP X  75      53.089  40.653  44.897  0.00  0.00            
ATOM   1256  CG  TRP X  75      53.352  38.954  46.199  0.00  0.00            
ATOM   1257  CD1 TRP X  75      54.553  39.279  46.704  0.00  0.00            
ATOM   1258  HD1 TRP X  75      55.129  40.172  46.512  0.00  0.00            
ATOM   1259  NE1 TRP X  75      54.999  38.261  47.532  0.00  0.00            
ATOM   1260  HE1 TRP X  75      55.895  38.218  47.997  0.00  0.00            
ATOM   1261  CE2 TRP X  75      54.071  37.240  47.585  0.00  0.00            
ATOM   1262  CZ2 TRP X  75      54.084  36.045  48.361  0.00  0.00            
ATOM   1263  HZ2 TRP X  75      54.923  35.719  48.957  0.00  0.00            
ATOM   1264  CH2 TRP X  75      52.916  35.254  48.350  0.00  0.00            
ATOM   1265  HH2 TRP X  75      52.893  34.440  49.059  0.00  0.00            
ATOM   1266  CZ3 TRP X  75      51.807  35.635  47.585  0.00  0.00            
ATOM   1267  HZ3 TRP X  75      50.961  34.965  47.541  0.00  0.00            
ATOM   1268  CE3 TRP X  75      51.909  36.753  46.766  0.00  0.00            
ATOM   1269  HE3 TRP X  75      51.145  36.890  46.015  0.00  0.00            
ATOM   1270  CD2 TRP X  75      52.972  37.691  46.797  0.00  0.00            
ATOM   1271  C   TRP X  75      51.399  41.120  47.171  0.00  0.00            
ATOM   1272  O   TRP X  75      51.940  42.257  47.135  0.00  0.00            
ATOM   1273  N   ASN X  76      51.132  40.428  48.275  0.00  0.00            
ATOM   1274  H   ASN X  76      50.747  39.497  48.197  0.00  0.00            
ATOM   1275  CA  ASN X  76      51.089  41.064  49.618  0.00  0.00            
ATOM   1276  HA  ASN X  76      50.186  40.759  50.148  0.00  0.00            
ATOM   1277  CB  ASN X  76      52.397  40.745  50.463  0.00  0.00            
ATOM   1278  HB2 ASN X  76      53.207  40.859  49.743  0.00  0.00            
ATOM   1279  HB3 ASN X  76      52.513  41.460  51.277  0.00  0.00            
ATOM   1280  CG  ASN X  76      52.412  39.315  50.928  0.00  0.00            
ATOM   1281  OD1 ASN X  76      51.407  38.711  51.209  0.00  0.00            
ATOM   1282  ND2 ASN X  76      53.522  38.738  51.018  0.00  0.00            
ATOM   1283 HD21 ASN X  76      53.456  37.736  51.120  0.00  0.00            
ATOM   1284 HD22 ASN X  76      54.347  39.264  50.768  0.00  0.00            
ATOM   1285  C   ASN X  76      50.815  42.593  49.637  0.00  0.00            
ATOM   1286  O   ASN X  76      51.561  43.445  50.115  0.00  0.00            
ATOM   1287  N   ASP X  77      49.671  42.976  48.938  0.00  0.00            
ATOM   1288  H   ASP X  77      49.142  42.193  48.581  0.00  0.00            
ATOM   1289  CA  ASP X  77      49.236  44.327  48.687  0.00  0.00            
ATOM   1290  HA  ASP X  77      48.358  44.196  48.056  0.00  0.00            
ATOM   1291  CB  ASP X  77      48.867  45.024  49.979  0.00  0.00            
ATOM   1292  HB2 ASP X  77      49.616  44.916  50.763  0.00  0.00            
ATOM   1293  HB3 ASP X  77      48.750  46.103  49.880  0.00  0.00            
ATOM   1294  CG  ASP X  77      47.578  44.509  50.657  0.00  0.00            
ATOM   1295  OD1 ASP X  77      47.568  44.498  51.940  0.00  0.00            
ATOM   1296  OD2 ASP X  77      46.580  44.193  49.985  0.00  0.00            
ATOM   1297  C   ASP X  77      50.247  45.156  47.853  0.00  0.00            
ATOM   1298  O   ASP X  77      50.095  45.317  46.623  0.00  0.00            
ATOM   1299  N   GLN X  78      51.253  45.615  48.515  0.00  0.00            
ATOM   1300  H   GLN X  78      51.301  45.272  49.463  0.00  0.00            
ATOM   1301  CA  GLN X  78      52.316  46.562  48.068  0.00  0.00            
ATOM   1302  HA  GLN X  78      51.772  47.457  47.766  0.00  0.00            
ATOM   1303  CB  GLN X  78      53.187  46.969  49.286  0.00  0.00            
ATOM   1304  HB2 GLN X  78      53.827  46.099  49.430  0.00  0.00            
ATOM   1305  HB3 GLN X  78      53.808  47.792  48.931  0.00  0.00            
ATOM   1306  CG  GLN X  78      52.402  47.143  50.580  0.00  0.00            
ATOM   1307  HG2 GLN X  78      51.545  47.785  50.382  0.00  0.00            
ATOM   1308  HG3 GLN X  78      52.107  46.148  50.912  0.00  0.00            
ATOM   1309  CD  GLN X  78      53.033  47.812  51.788  0.00  0.00            
ATOM   1310  OE1 GLN X  78      52.454  47.855  52.894  0.00  0.00            
ATOM   1311  NE2 GLN X  78      54.161  48.409  51.665  0.00  0.00            
ATOM   1312 HE21 GLN X  78      54.483  49.066  52.362  0.00  0.00            
ATOM   1313 HE22 GLN X  78      54.603  48.315  50.761  0.00  0.00            
ATOM   1314  C   GLN X  78      53.269  46.106  46.947  0.00  0.00            
ATOM   1315  O   GLN X  78      54.160  46.871  46.518  0.00  0.00            
ATOM   1316  N   HIP X  79      53.167  44.869  46.436  0.00  0.00            
ATOM   1317  H   HIP X  79      52.496  44.211  46.805  0.00  0.00            
ATOM   1318  CA  HIP X  79      54.151  44.243  45.405  0.00  0.00            
ATOM   1319  HA  HIP X  79      54.809  45.006  44.988  0.00  0.00            
ATOM   1320  CB  HIP X  79      54.996  43.262  46.187  0.00  0.00            
ATOM   1321  HB2 HIP X  79      54.451  42.334  46.363  0.00  0.00            
ATOM   1322  HB3 HIP X  79      55.858  42.912  45.618  0.00  0.00            
ATOM   1323  CG  HIP X  79      55.561  43.833  47.447  0.00  0.00            
ATOM   1324  ND1 HIP X  79      56.408  44.955  47.525  0.00  0.00            
ATOM   1325  HD1 HIP X  79      56.976  45.180  46.721  0.00  0.00            
ATOM   1326  CE1 HIP X  79      56.570  45.263  48.860  0.00  0.00            
ATOM   1327  HE1 HIP X  79      57.293  45.968  49.243  0.00  0.00            
ATOM   1328  NE2 HIP X  79      55.765  44.476  49.584  0.00  0.00            
ATOM   1329  HE2 HIP X  79      55.655  44.483  50.588  0.00  0.00            
ATOM   1330  CD2 HIP X  79      55.112  43.565  48.679  0.00  0.00            
ATOM   1331  HD2 HIP X  79      54.293  42.920  48.960  0.00  0.00            
ATOM   1332  C   HIP X  79      53.349  43.641  44.272  0.00  0.00            
ATOM   1333  O   HIP X  79      52.063  43.713  44.223  0.00  0.00            
ATOM   1334  N   MET X  80      54.042  43.139  43.214  0.00  0.00            
ATOM   1335  H   MET X  80      55.041  43.282  43.264  0.00  0.00            
ATOM   1336  CA  MET X  80      53.515  42.393  42.058  0.00  0.00            
ATOM   1337  HA  MET X  80      52.441  42.247  42.170  0.00  0.00            
ATOM   1338  CB  MET X  80      53.687  43.194  40.703  0.00  0.00            
ATOM   1339  HB2 MET X  80      54.761  43.249  40.524  0.00  0.00            
ATOM   1340  HB3 MET X  80      53.141  42.569  39.996  0.00  0.00            
ATOM   1341  CG  MET X  80      53.222  44.691  40.642  0.00  0.00            
ATOM   1342  HG2 MET X  80      53.848  45.251  41.337  0.00  0.00            
ATOM   1343  HG3 MET X  80      53.315  45.124  39.646  0.00  0.00            
ATOM   1344  SD  MET X  80      51.565  44.954  41.224  0.00  0.00            
ATOM   1345  CE  MET X  80      50.607  44.722  39.757  0.00  0.00            
ATOM   1346  HE1 MET X  80      50.890  43.865  39.145  0.00  0.00            
ATOM   1347  HE2 MET X  80      49.554  44.651  40.030  0.00  0.00            
ATOM   1348  HE3 MET X  80      50.581  45.626  39.149  0.00  0.00            
ATOM   1349  C   MET X  80      54.135  40.953  41.992  0.00  0.00            
ATOM   1350  O   MET X  80      55.105  40.723  42.741  0.00  0.00            
ATOM   1351  N   VAL X  81      53.576  39.947  41.274  0.00  0.00            
ATOM   1352  H   VAL X  81      52.666  40.066  40.852  0.00  0.00            
ATOM   1353  CA  VAL X  81      54.236  38.759  40.846  0.00  0.00            
ATOM   1354  HA  VAL X  81      55.279  38.911  41.126  0.00  0.00            
ATOM   1355  CB  VAL X  81      53.671  37.559  41.624  0.00  0.00            
ATOM   1356  HB  VAL X  81      53.659  37.888  42.663  0.00  0.00            
ATOM   1357  CG1 VAL X  81      52.246  37.237  41.216  0.00  0.00            
ATOM   1358 HG11 VAL X  81      51.633  38.124  41.379  0.00  0.00            
ATOM   1359 HG12 VAL X  81      52.154  36.907  40.181  0.00  0.00            
ATOM   1360 HG13 VAL X  81      51.744  36.436  41.757  0.00  0.00            
ATOM   1361  CG2 VAL X  81      54.436  36.206  41.434  0.00  0.00            
ATOM   1362 HG21 VAL X  81      54.117  35.472  42.174  0.00  0.00            
ATOM   1363 HG22 VAL X  81      54.403  35.846  40.406  0.00  0.00            
ATOM   1364 HG23 VAL X  81      55.513  36.348  41.518  0.00  0.00
[truncated: 17,133,520 more chars]
